# Supplementary material for: Neurophysiological Markers of Design-Induced Cognitive Changes: A Feasibility Study with Consumer-Grade Mobile EEG
Source: Brain Sci. 2025 Apr 23;15(5):432. doi: 10.3390/brainsci15050432 (PMC12109871; doi:10.3390/brainsci15050432)
Supplement: Supplementary file 1 [file brainsci-15-00432-s001.zip]

Archive with 7 entries (7 files):
- S1_pt-trial_info.txt
- S2_dsst_data.txt
- S3_ant_data.txt
- S4_hr_data.txt
- S5_gsr_data.txt
- S6_eeg_uncleaned_data.txt
- S7_eeg_cleaned_data.txt
