# Supplementary material for: Neurophysiological Markers of Design-Induced Cognitive Changes: A Feasibility Study with Consumer-Grade Mobile EEG
Source: Brain Sci. 2025 Apr 23;15(5):432. doi: 10.3390/brainsci15050432 (PMC12109871; doi:10.3390/brainsci15050432)
Supplement: Supplementary file 1 [file brainsci-15-00432-s001.zip › S1_pt-trial_info.txt]

id	group	sex	age	date_t1	date_t2	season	washout_d	start_t1	start_t2	diff_t1t2	t_diff_s	t_diff_min
8801	G	male	32	2019-09-03	2019-10-01	suwi	27	17:18:45	17:15:55	17:15:55	170	2.833
8802	G	male	52	2019-09-06	2019-09-20	su	13	10:45:48	11:09:52	11:09:52	1444	24.067
8803	G	female	36	2019-07-17	2019-08-07	su	20	10:29:37	09:24:30	09:24:30	3907	65.117
8804	G	male	62	2019-07-17	2019-08-06	su	19	14:24:59	15:25:38	15:25:38	3639	60.65
8805	G	female	66	2019-07-17	2019-08-14	su	27	11:54:09	13:07:59	13:07:59	4430	73.833
8806	G	male	39	2019-09-19	2019-10-04	suwi	14	14:04:00	12:31:38	12:31:38	5542	92.367
8807	G	female	34	2019-09-02	2019-09-19	su	16	15:22:29	15:30:54	15:30:54	505	8.417
8808	G	female	22	2019-09-05	2019-09-20	su	14	13:49:14	09:59:57	09:59:57	13757	229.283
8809	G	female	21	2019-07-17	2019-08-05	su	18	13:20:06	15:58:05	15:58:05	9479	157.983
8810	G	male	37	2019-10-25	2019-11-23	wi	28	13:01:30	12:20:30	12:20:30	2460	41
8811	U	male	50	2019-07-24	2019-08-07	su	13	17:17:36	17:38:33	17:38:33	1257	20.95
8812	U	male	30	2019-09-29	2019-10-05	suwi	5	14:26:31	11:58:10	11:58:10	8901	148.35
8813	U	male	58	2019-09-20	2019-10-05	suwi	14	15:41:52	13:12:53	13:12:53	8939	148.983
8814	U	female	26	2019-07-22	2019-08-12	su	20	17:36:38	17:12:08	17:12:08	1470	24.5
8815	U	male	32	2019-09-12	2019-10-07	suwi	24	16:30:13	14:05:16	14:05:16	8697	144.95
8816	U	male	25	2019-07-23	2019-08-13	su	20	16:09:49	16:49:59	16:49:59	2410	40.167
8817	U	female	33	2019-10-02	2019-10-29	wi	26	14:01:46	11:08:22	11:08:22	10404	173.4
8818	U	female	27	2019-07-22	2019-08-12	su	20	16:27:20	16:19:12	16:19:12	488	8.133
8819	U	female	20	2019-08-05	2019-09-09	su	34	17:19:35	15:19:03	15:19:03	7232	120.533
8820	U	female	57	2019-07-23	2019-08-13	su	20	12:40:07	12:09:23	12:09:23	1844	30.733
