# Supplementary material for: Neurophysiological Markers of Design-Induced Cognitive Changes: A Feasibility Study with Consumer-Grade Mobile EEG
Source: Brain Sci. 2025 Apr 23;15(5):432. doi: 10.3390/brainsci15050432 (PMC12109871; doi:10.3390/brainsci15050432)
Supplement: Supplementary file 1 [file brainsci-15-00432-s001.zip › S2_dsst_data.txt]

id	group	expo	total	correct	error	p_progress	p_correct
8801	G	green	83	83	0	59.286	100
8801	G	urban	73	73	0	52.143	100
8802	G	green	70	70	0	50	100
8802	G	urban	56	55	1	40	98.214
8803	G	green	66	66	0	47.143	100
8803	G	urban	80	80	0	57.143	100
8804	G	green	38	38	0	27.143	100
8804	G	urban	41	41	0	29.286	100
8805	G	green	54	54	0	38.571	100
8805	G	urban	55	55	0	39.286	100
8806	G	green	72	72	0	51.429	100
8806	G	urban	63	63	0	45	100
8807	G	green	46	46	0	32.857	100
8807	G	urban	60	58	2	42.857	96.667
8808	G	green	45	45	0	32.143	100
8808	G	urban	53	53	1	37.857	100
8809	G	green	52	52	0	37.143	100
8809	G	urban	58	58	0	41.429	100
8810	G	green	51	51	0	36.429	100
8810	G	urban	54	52	2	38.571	96.296
8811	U	urban	58	58	0	41.429	100
8811	U	green	63	63	0	45	100
8812	U	urban	53	53	0	37.857	100
8812	U	green	51	51	0	36.429	100
8813	U	urban	43	43	0	30.714	100
8813	U	green	42	42	0	30	100
8814	U	urban	47	47	0	33.571	100
8814	U	green	57	57	0	40.714	100
8815	U	urban	64	64	0	45.714	100
8815	U	green	72	72	0	51.429	100
8816	U	urban	77	76	1	55	98.701
8816	U	green	83	83	0	59.286	100
8817	U	urban	55	55	0	39.286	100
8817	U	green	73	73	0	52.143	100
8818	U	urban	67	67	0	47.857	100
8818	U	green	77	77	0	55	100
8819	U	urban	70	70	0	50	100
8819	U	green	72	72	0	51.429	100
8820	U	urban	68	68	0	48.571	100
8820	U	green	73	73	0	52.143	100
