# Supplementary material for: Neurophysiological Markers of Design-Induced Cognitive Changes: A Feasibility Study with Consumer-Grade Mobile EEG
Source: Brain Sci. 2025 Apr 23;15(5):432. doi: 10.3390/brainsci15050432 (PMC12109871; doi:10.3390/brainsci15050432)
Supplement: Supplementary file 1 [file brainsci-15-00432-s001.zip › S3_ant_data.txt]

id	group	expo	block	TOTAL_correct_p	TOTAL_meanRT	NOcue_propcorr	NOcue_meanRTcorr	CENTERcue_propcorr	CENTERcue_meanRTcorr	DOUBLEcue_propcorr	DOUBLEcue_meanRTcorr	SPATIALcue_propcorr	SPATIALcue_meanRTcorr	CONGRUENT_propcorr	CONGRUENT_meanRTcorr	INCONGRUENT_propcorr	INCONGRUENT_meanRTcorr	NEUTRAL_propcorr	NEUTRAL_meanRTcorr	ALERTING_effect	ORIENTING_effect	CONFLICT_effect
8801	G	green	1	100	438.44792	1	471.875	1	431.79167	1	422.08333	1	428.04167	1	421.28125	1	492.46875	1	401.59375	49.79167	3.75	71.1875
8801	G	green	2	97.91667	434.7234	0.95833	482.73913	1	413.83333	0.95833	445.17391	1	399.58333	1	418.53125	0.9375	474.6	1	413.53125	37.56522	14.25	56.06875
8801	G	green	3	98.95833	424.6	1	473.25	1	400.16667	1	410.25	0.95833	414.30435	1	403.125	0.96875	481.16129	1	391.28125	63	-14.13768	78.03629
8801	G	urban	1	98.95833	415.42105	1	465.45833	0.95833	396.69565	1	401.91667	1	396.83333	1	394.28125	1	471.8125	0.96875	379.03226	63.54167	-0.13768	77.53125
8801	G	urban	2	98.95833	424.25263	1	468.375	1	406.83333	0.95833	390.21739	1	430.16667	1	408.25	0.96875	479.3871	1	386.84375	78.15761	-23.33333	71.1371
8801	G	urban	3	96.875	448.96774	0.95833	496.17391	1	464.41667	0.95833	413.56522	0.95833	421.04348	1	441.21875	0.9375	501.23333	0.96875	406.3871	82.6087	43.37319	60.01458
8802	G	green	1	98.95833	481.82105	0.95833	535.86957	1	463.20833	1	465.41667	1	465.04167	1	451.3125	0.96875	544.12903	1	451.96875	70.4529	-1.83333	92.81653
8802	G	green	2	96.875	474.25806	1	512.83333	0.95833	480.08696	0.91667	439.09091	1	462.33333	1	455.71875	0.90625	543.2069	1	430.3125	73.74242	17.75362	87.48815
8802	G	green	3	98.95833	457.2	1	505.66667	1	454.83333	0.95833	436.43478	1	431	1	425.8125	0.96875	531.16129	1	416.9375	69.23188	23.83333	105.34879
8802	G	urban	1	100	469.5	1	504.54167	1	491.83333	1	443.41667	1	438.20833	1	450.09375	1	533.625	1	424.78125	61.125	53.625	83.53125
8802	G	urban	2	98.95833	474.52632	1	531.125	1	443.91667	0.95833	454.82609	1	467.41667	1	459.15625	0.96875	527.03226	1	439.03125	76.29891	-23.5	67.87601
8802	G	urban	3	98.95833	456.64211	1	531.16667	1	444.75	0.95833	427.08696	1	422.33333	1	423.0625	0.96875	547.64516	1	402.0625	104.07971	22.41667	124.58266
8803	G	green	1	97.91667	436.05319	1	459.20833	0.95833	418.73913	0.95833	429.86957	1	435.41667	1	405.8125	0.9375	502	1	404.46875	29.33877	-16.67754	96.1875
8803	G	green	2	98.95833	412.71579	1	436.79167	1	404.16667	1	405.375	0.95833	404.17391	1	392.4375	0.96875	462.03226	1	385.21875	31.41667	-0.00725	69.59476
8803	G	green	3	98.95833	394.93684	1	435.375	0.95833	388.6087	1	371.70833	1	383.79167	1	378.65625	0.96875	434.64516	1	372.75	63.66667	4.81703	55.98891
8803	G	urban	1	98.95833	390.01053	1	411.29167	1	380.29167	0.95833	396.08696	1	372.625	1	377.0625	0.96875	422.80645	1	371.1875	15.20471	7.66667	45.74395
8803	G	urban	2	97.91667	381.11702	1	417.20833	1	371.29167	1	379.83333	0.91667	353.86364	1	367.03125	0.9375	405.6	1	372.25	37.375	17.42803	38.56875
8803	G	urban	3	100	379.77083	1	422.25	1	370.75	1	367.66667	1	358.41667	1	366.4375	1	406.65625	1	366.21875	54.58333	12.33333	40.21875
8804	G	green	1	77.08333	625.91892	0.79167	675.63158	0.66667	598.9375	0.83333	606.75	0.79167	619.10526	0.78125	569.2	0.71875	733.43478	0.8125	585.34615	68.88158	-20.16776	164.23478
8804	G	green	2	87.5	620.10714	0.875	698.66667	0.875	625.14286	0.875	580.04762	0.875	576.57143	0.8125	559.73077	0.90625	731.72414	0.90625	562.62069	118.61905	48.57143	171.99337
8804	G	green	3	98.95833	615.07368	0.95833	694.30435	1	612.16667	1	587.70833	1	569.41667	1	564.09375	0.96875	702.09677	1	581.75	106.59601	42.75	138.00302
8804	G	urban	1	97.91667	619.60638	1	637.29167	1	616.16667	1	581.54167	0.91667	645.59091	1	586.34375	0.96875	696.83871	0.96875	576.70968	55.75	-29.42424	110.49496
8804	G	urban	2	94.79167	610.8022	0.95833	652.34783	0.91667	652.77273	1	566.83333	0.91667	573.36364	0.90625	579.48276	0.9375	690.3	1	564.65625	85.51449	79.40909	110.81724
8804	G	urban	3	93.75	652.85556	0.95833	688.17391	0.91667	693.04545	0.91667	635.22727	0.95833	595.95652	0.90625	627.37931	1	751.875	0.90625	569.06897	52.94664	97.08893	124.49569
8805	G	green	1	98.95833	503.54737	0.95833	518.3913	1	520.29167	1	497.29167	1	478.83333	0.96875	463.80645	1	584.5	1	461.09375	21.09964	41.45833	120.69355
8805	G	green	2	97.91667	512.1383	1	544.125	0.95833	497.78261	0.95833	513.86957	1	492.25	1	504.46875	1	574.9375	0.9375	453.33333	30.25543	5.53261	70.46875
8805	G	green	3	100	506.89583	1	544.125	1	494.75	1	485.41667	1	503.29167	1	479.96875	1	589	1	451.71875	58.70833	-8.54167	109.03125
8805	G	urban	1	98.95833	459	1	492.95833	0.95833	451.78261	1	446.16667	1	444.79167	1	445.03125	0.96875	523.6129	1	410.375	46.79167	6.99094	78.58165
8805	G	urban	2	96.875	466.92473	0.91667	488.90909	1	467.04167	1	456.625	0.95833	456.52174	0.96875	442.16129	0.9375	513.86667	1	446.90625	32.28409	10.51993	71.70538
8805	G	urban	3	100	458.36458	1	484.20833	1	461.875	1	445.125	1	442.25	1	437.21875	1	515.71875	1	422.15625	39.08333	19.625	78.5
8806	G	green	1	92.70833	488.06742	0.875	518.28571	0.91667	480.13636	0.91667	499.04545	1	458.83333	0.96875	460.87097	0.90625	554.75862	0.90625	450.44828	19.24026	21.30303	93.88765
8806	G	green	2	97.91667	509.20213	0.91667	543.59091	1	494.70833	1	539.79167	1	461.58333	0.96875	510	0.96875	524.45161	1	493.65625	3.79924	33.125	14.45161
8806	G	green	3	100	503.80208	1	572.20833	1	495.625	1	500.08333	1	447.29167	1	501.875	1	534.75	1	474.78125	72.125	48.33333	32.875
8806	G	urban	1	96.875	472.11828	0.95833	516	1	479.58333	0.95833	444.82609	0.95833	447.73913	0.9375	476.5	0.96875	505.87097	1	435.3125	71.17391	31.8442	29.37097
8806	G	urban	2	97.91667	508.59574	1	564.33333	1	490.95833	0.95833	473.34783	0.95833	504.08696	0.96875	505.45161	1	549.28125	0.96875	469.74194	90.98551	-13.12862	43.82964
8806	G	urban	3	97.91667	507.37234	1	545.125	1	511.75	0.95833	493.21739	0.95833	477.56522	1	470.34375	1	565.34375	0.9375	485.03333	51.90761	34.18478	95
8807	G	green	1	100	442.11458	1	481.33333	1	441.70833	1	449.41667	1	396	1	440.09375	1	482.3125	1	403.9375	31.91667	45.70833	42.21875
8807	G	green	2	100	454.32292	1	490.58333	1	472.75	1	455	1	398.95833	1	426.90625	1	518.3125	1	417.75	35.58333	73.79167	91.40625
8807	G	green	3	98.95833	432.16842	1	471.20833	1	416.45833	1	437.83333	0.95833	401.91304	1	423.9375	0.96875	465.90323	1	407.71875	33.375	14.54529	41.96573
8807	G	urban	1	98.95833	417.53684	1	475.5	0.95833	409.21739	1	399	1	386.08333	1	390.15625	0.96875	457.29032	1	406.40625	76.5	23.13406	67.13407
8807	G	urban	2	100	448.01042	1	498.91667	1	453.20833	1	439.125	1	400.79167	1	440.875	1	480.59375	1	422.5625	59.79167	52.41667	39.71875
8807	G	urban	3	98.95833	452.77895	1	494.16667	0.95833	448.6087	1	451	1	417.16667	1	458.6875	0.96875	481.41935	1	419.125	43.16667	31.44203	22.73185
8808	G	green	1	98.95833	537.09474	1	599.70833	0.95833	508.95652	1	522.20833	1	516.33333	1	534.84375	0.96875	546.51613	1	530.21875	77.5	-7.37681	11.67238
8808	G	green	2	96.875	571.05376	0.91667	618.59091	0.95833	530.43478	1	547.375	1	590.08333	0.96875	561.48387	0.96875	606.22581	0.96875	545.45161	71.21591	-59.64855	44.74194
8808	G	green	3	98.95833	544.90526	1	604.91667	1	544.20833	1	508.79167	0.95833	520.69565	1	546.21875	0.96875	588.93548	1	500.9375	96.125	23.51268	42.71673
8808	G	urban	1	98.95833	514.46316	1	591.83333	1	480.08333	1	487.625	0.95833	497.6087	1	507.4375	1	542.71875	0.96875	492.54839	104.20833	-17.52536	35.28125
8808	G	urban	2	100	558.72917	1	637.20833	1	593.04167	1	479.95833	1	524.70833	1	534.78125	1	599.59375	1	541.8125	157.25	68.33333	64.8125
8808	G	urban	3	100	492.35417	1	546.20833	1	493.45833	1	484.5	1	445.25	1	489.65625	1	533.84375	1	453.5625	61.70833	48.20833	44.1875
8809	G	green	1	97.91667	401.11702	0.95833	432.08696	1	396.08333	1	396.875	0.95833	379.82609	1	367.375	0.9375	462.33333	1	377.46875	35.21196	16.25725	94.95833
8809	G	green	2	97.91667	411.34043	0.95833	444.30435	1	405.625	0.95833	402.6087	1	393.83333	1	379.625	0.9375	476.03333	1	382.40625	41.69565	11.79167	96.40833
8809	G	green	3	97.91667	411.70213	1	452.125	1	415.95833	1	395.75	0.91667	380.36364	1	386.625	0.9375	464.56667	1	387.21875	56.375	35.5947	77.94167
8809	G	urban	1	96.875	406.73118	1	432.95833	1	403.54167	0.91667	407.31818	0.95833	382.13043	1	380.8125	0.90625	450.10345	1	393.34375	25.64015	21.41123	69.29095
8809	G	urban	2	96.875	421.02151	0.95833	464.82609	0.95833	395.69565	1	411.375	0.95833	412.6087	1	404.875	0.90625	464.48276	1	397.78125	53.45109	-16.91304	59.60776
8809	G	urban	3	97.91667	417.34043	1	452.54167	0.95833	424.3913	0.95833	405.13043	1	387.08333	1	396.21875	0.9375	466.36667	1	392.5	47.41123	37.30797	70.14792
8810	G	green	1	97.91667	496.51064	1	548.83333	0.95833	470.34783	1	496.66667	0.95833	467.91304	1	480.46875	0.96875	558.45161	0.96875	451.12903	52.16667	2.43478	77.98286
8810	G	green	2	97.91667	463.89362	1	515.70833	0.95833	461.78261	1	453.20833	0.95833	423.08696	1	421.8125	0.96875	550.06452	0.96875	421.16129	62.5	38.69565	128.25202
8810	G	green	3	100	474.45833	1	530.70833	1	471.58333	1	451.79167	1	443.75	1	452.375	1	532.46875	1	438.53125	78.91667	27.83333	80.09375
8810	G	urban	1	100	427.17708	1	483.54167	1	418.58333	1	422	1	384.58333	1	400.90625	1	480.3125	1	400.3125	61.54167	34	79.40625
8810	G	urban	2	98.95833	456.87368	1	519.75	1	438.16667	1	446.29167	0.95833	421.82609	1	428.3125	1	516.09375	0.96875	425.22581	73.45833	16.34058	87.78125
8810	G	urban	3	98.95833	448.86316	1	517.41667	0.95833	422.82609	1	436.91667	1	417.20833	1	445.21875	0.96875	492.74194	1	410	80.5	5.61775	47.52319
8811	U	urban	1	100	482.25	1	522.625	1	464.25	1	477.125	1	465	1	441.25	1	547.65625	1	457.84375	45.5	-0.75	106.40625
8811	U	urban	2	97.91667	490.92553	1	535.91667	1	474.5	0.95833	501.47826	0.95833	450.56522	0.96875	468.16129	0.96875	554.41935	1	451.46875	34.43841	23.93478	86.25806
8811	U	urban	3	100	470.30208	1	518.33333	1	450.83333	1	464.625	1	447.41667	1	454.84375	1	524.21875	1	431.84375	53.70833	3.41667	69.375
8811	U	green	1	98.95833	477.52632	1	512.5	1	475.66667	1	464.20833	0.95833	456.86957	1	457.28125	0.96875	511.25806	1	465.09375	48.29167	18.7971	53.97681
8811	U	green	2	100	464.19792	1	499.5	1	475.83333	1	447.70833	1	433.75	1	432.46875	1	516.5625	1	443.5625	51.79167	42.08333	84.09375
8811	U	green	3	100	454.63542	1	478.625	1	495.45833	1	432.79167	1	411.66667	1	428.3125	1	509.15625	1	426.4375	45.83333	83.79167	80.84375
8812	U	urban	1	98.95833	405.21053	0.95833	423.43478	1	409.04167	1	387.58333	1	401.54167	1	385.3125	0.96875	470.70968	1	361.65625	35.85145	7.5	85.39718
8812	U	urban	2	97.91667	391.69149	0.95833	407.95652	0.95833	396.30435	1	387.75	1	375.625	1	358.21875	0.9375	463.76667	1	357.59375	20.20652	20.67935	105.54792
8812	U	urban	3	98.95833	392.43158	1	414.54167	0.95833	385.08696	1	390.66667	1	379.125	1	362.8125	0.96875	467.77419	1	349.0625	23.875	5.96196	104.96169
8812	U	green	1	96.875	412.55914	0.95833	432.04348	0.91667	403.68182	1	404.70833	1	409.875	1	384.5	0.90625	491.44828	1	369.125	27.33514	-6.19318	106.94828
8812	U	green	2	100	404.39583	1	436.79167	1	419.66667	1	384.08333	1	377.04167	1	378.375	1	468.84375	1	365.96875	52.70833	42.625	90.46875
8812	U	green	3	100	398.83333	1	425.66667	1	392.25	1	401.04167	1	376.375	1	370.375	1	453.375	1	372.75	24.625	15.875	83
8813	U	urban	1	100	525.4375	1	560.41667	1	508.08333	1	521.58333	1	511.66667	1	478.78125	1	596.875	1	500.65625	38.83333	-3.58333	118.09375
8813	U	urban	2	98.95833	534.18947	1	588.91667	1	512.66667	1	557.5	0.95833	475.21739	1	496	0.96875	625.09677	1	484.3125	31.41667	37.44928	129.09677
8813	U	urban	3	100	524.22917	1	505.33333	1	555.08333	1	540.5	1	496	1	551	1	572.125	1	449.5625	-35.16667	59.08333	21.125
8813	U	green	1	98.95833	463	0.95833	464.26087	1	476.54167	1	461	1	450.25	1	440.75	0.96875	529.87097	1	420.46875	3.26087	26.29167	89.12097
8813	U	green	2	100	478.29167	1	513.20833	1	481.875	1	470.125	1	447.95833	1	439.375	1	553.4375	1	442.0625	43.08333	33.91667	114.0625
8813	U	green	3	100	500.35417	1	500.375	1	487.125	1	521.91667	1	492	1	475.96875	1	560.5	1	464.59375	-21.54167	-4.875	84.53125
8814	U	urban	1	100	475.5	1	497.95833	1	468.83333	1	472.83333	1	462.375	1	440.09375	1	545.59375	1	440.8125	25.125	6.45833	105.5
8814	U	urban	2	98.95833	471.97895	1	502	1	455.5	0.95833	462.43478	1	467.58333	1	463	0.96875	529.12903	1	425.59375	39.56522	-12.08333	66.12903
8814	U	urban	3	100	460.6875	1	478.95833	1	448.16667	1	452.58333	1	463.04167	1	446	1	526.96875	1	409.09375	26.375	-14.875	80.96875
8814	U	green	1	100	425.60417	1	446.79167	1	429.625	1	416.625	1	409.375	1	403.65625	1	477.25	1	395.90625	30.16667	20.25	73.59375
8814	U	green	2	98.95833	431.09474	0.95833	475.47826	1	426.66667	1	411.08333	1	413	1	409.78125	0.96875	492.29032	1	393.125	64.39493	13.66667	82.50907
8814	U	green	3	100	427.65625	1	441.5	1	443.08333	1	416.375	1	409.66667	1	414.46875	1	477.46875	1	391.03125	25.125	33.41667	63
8815	U	urban	1	95.83333	411.81522	0.95833	416.30435	0.875	398.28571	1	416.95833	1	414.20833	1	388.84375	0.875	481.57143	1	373.75	-0.65399	-15.92262	92.72768
8815	U	urban	2	96.875	390.74194	0.95833	404.47826	0.91667	392.18182	1	383.04167	1	383.95833	1	360.4375	0.90625	478.65517	1	341.375	21.43659	8.22348	118.21767
8815	U	urban	3	97.91667	403.91489	1	423.875	1	402.04167	0.95833	397.86957	0.95833	391.08696	1	377.09375	0.9375	473.86667	1	365.15625	26.00543	10.95471	96.77292
8815	U	green	1	95.83333	390.16304	0.95833	402.82609	0.95833	372.3913	0.95833	387.73913	0.95833	397.69565	1	373.5	0.875	454.89286	1	350.1875	15.08696	-25.30435	81.39286
8815	U	green	2	97.91667	414.97872	1	436.66667	1	422.5	1	400.20833	0.91667	399.22727	1	403.5	0.9375	473.3	1	371.78125	36.45833	23.27273	69.8
8815	U	green	3	98.95833	403.15789	0.95833	431.43478	1	400.25	1	389.375	1	392.75	1	368.5	0.96875	472.12903	1	371	42.05978	7.5	103.62903
8816	U	urban	1	92.70833	396.17978	1	427.41667	0.91667	380.63636	0.875	383.19048	0.91667	390.04545	1	368.1875	0.8125	454.65385	0.96875	376.03226	44.22619	-9.40909	86.46635
8816	U	urban	2	94.79167	394.87912	0.95833	403.65217	0.91667	385.22727	0.95833	400.04348	0.95833	390.17391	1	357.46875	0.84375	482.03704	1	358.75	3.6087	-4.94664	124.56829
8816	U	urban	3	91.66667	382.38636	0.95833	405.3913	0.83333	382.05	0.95833	354.47826	0.91667	387.81818	1	373.9375	0.75	445.33333	1	343.625	50.91304	-5.76818	71.39583
8816	U	green	1	92.70833	380.65169	0.95833	394.52174	0.91667	392.18182	0.91667	354.72727	0.91667	380.54545	1	358.4375	0.78125	447.4	1	350.71875	39.79447	11.63636	88.9625
8816	U	green	2	89.58333	372.75581	0.95833	412.73913	0.83333	353.1	0.875	349.95238	0.91667	370.59091	1	358.03125	0.6875	409.5	1	362.21875	62.78675	-17.49091	51.46875
8816	U	green	3	89.58333	373.09302	0.875	420.95238	0.83333	355.3	0.95833	362.52174	0.91667	354.63636	1	351.59375	0.6875	419	1	363.03125	58.43064	0.66364	67.40625
8817	U	urban	1	98.95833	442.98947	1	496.91667	0.95833	430.69565	1	420.41667	1	423.41667	1	420.9375	0.96875	495.87097	1	413.8125	76.5	7.27899	74.93347
8817	U	urban	2	98.95833	448.08421	1	521.20833	1	462.33333	1	410.33333	0.95833	396.30435	1	419	1	525.09375	0.96875	398.6129	110.875	66.02899	106.09375
8817	U	urban	3	100	450.02083	1	468.5	1	464.54167	1	433.66667	1	433.375	1	443.28125	1	484.65625	1	422.125	34.83333	31.16667	41.375
8817	U	green	1	100	452.07292	1	448.54167	1	455.70833	1	451.5	1	452.54167	1	419.15625	1	535	1	402.0625	-2.95833	3.16667	115.84375
8817	U	green	2	98.95833	488.75789	1	515.125	0.95833	523.3913	1	453.33333	1	464.625	1	458.6875	0.96875	539.58065	1	469.59375	61.79167	58.7663	80.89315
8817	U	green	3	100	508.82292	1	517.5	1	574.95833	1	448.375	1	494.45833	1	502.59375	1	542.71875	1	481.15625	69.125	80.5	40.125
8818	U	urban	1	96.875	401.33333	1	439.375	1	383.79167	0.95833	399.26087	0.91667	381.13636	1	380.25	0.90625	440.89655	1	386.5625	40.11413	2.6553	60.64655
8818	U	urban	2	96.875	417.52688	1	439.58333	0.95833	398.91304	0.91667	405.5	1	424.33333	0.96875	396.12903	0.9375	470.03333	1	389.03125	34.08333	-25.42029	73.9043
8818	U	urban	3	94.79167	388.97802	1	438.45833	0.95833	382.91304	0.875	357.85714	0.95833	371.82609	1	358.40625	0.84375	468.51852	1	352.4375	80.60119	11.08696	110.11227
8818	U	green	1	95.83333	385.30435	0.95833	396.08696	0.95833	386.91304	0.91667	377.18182	1	380.875	1	366.40625	0.875	429.14286	1	365.84375	18.90514	6.03804	62.73661
8818	U	green	2	94.79167	395.12088	1	410.79167	0.875	383.19048	0.91667	412.77273	1	373.70833	0.9375	365.36667	0.90625	447.06897	1	375.9375	-1.98106	9.48214	81.7023
8818	U	green	3	94.79167	378.14286	1	410.70833	0.91667	369.22727	0.91667	368.81818	0.95833	361.6087	0.96875	367.87097	0.96875	414	0.90625	350.7931	41.89015	7.61858	46.12903
8819	U	urban	1	98.95833	448.91579	0.95833	498.3913	1	442.70833	1	436.91667	1	419.70833	1	428.28125	0.96875	471.09677	1	448.0625	61.47464	23	42.81552
8819	U	urban	2	97.91667	446.2766	0.95833	479.13043	1	426.83333	1	438.625	0.95833	441.69565	1	438.4375	1	484.25	0.9375	414.13333	40.50543	-14.86232	45.8125
8819	U	urban	3	98.95833	423.67368	1	459.66667	0.95833	402.3913	1	420.75	1	411	1	403.125	0.96875	455.12903	1	413.75	38.91667	-8.6087	52.00403
8819	U	green	1	98.95833	443.05263	1	480.08333	1	457.91667	1	422.66667	0.95833	410.17391	1	427.65625	0.96875	478.03226	1	424.5625	57.41667	47.74275	50.37601
8819	U	green	2	95.83333	451.67391	0.95833	527.56522	1	432.58333	1	421.70833	0.875	424.61905	0.9375	426.7	0.9375	489.83333	1	439.3125	105.85688	7.96429	63.13333
8819	U	green	3	100	453.48958	1	497.04167	1	458.20833	1	447.70833	1	411	1	447.40625	1	501.375	1	411.6875	49.33333	47.20833	53.96875
8820	U	urban	1	98.95833	490.70526	1	513.41667	0.95833	494.69565	1	472.66667	1	482.20833	0.96875	468.87097	1	528.09375	1	474.46875	40.75	12.48732	59.22278
8820	U	urban	2	98.95833	514.53684	0.95833	561.08696	1	488.5	1	506.54167	1	503.95833	1	489.90625	0.96875	551.19355	1	503.65625	54.54529	-15.45833	61.2873
8820	U	urban	3	98.95833	514.82105	1	548.70833	0.95833	517.26087	1	511.45833	1	481.95833	1	486.5625	1	549.03125	0.96875	508.67742	37.25	35.30254	62.46875
8820	U	green	1	98.95833	486.67368	0.95833	514.04348	1	485.79167	1	500.91667	1	447.08333	1	477.5625	0.96875	494.96774	1	487.75	13.12681	38.70833	17.40524
8820	U	green	2	100	487.16667	1	512.04167	1	492.58333	1	502.375	1	441.66667	1	494.625	1	516.46875	1	450.40625	9.66667	50.91667	21.84375
8820	U	green	3	100	479.46875	1	508.29167	1	473.66667	1	476.54167	1	459.375	1	463.96875	1	502.96875	1	471.46875	31.75	14.29167	39
8801	G	green	total	98.95833	432.60351	0.98611	475.85915	1	415.26389	0.98611	425.56338	0.98611	413.97183	1	414.3125	0.96875	482.93548	1	402.13542	50.29577	1.29206	68.62298
8801	G	urban	total	98.26389	429.40989	0.98611	476.39437	0.98611	423.01408	0.97222	401.9	0.98611	415.94366	1	414.58333	0.96875	483.82796	0.97917	390.71277	74.49437	7.07042	69.24462
8802	G	green	total	98.26389	471.07067	0.98611	517.87324	0.98611	465.84507	0.95833	447.36232	1	452.79167	1	444.28125	0.94792	539.41758	1	433.07292	70.51092	13.0534	95.13633
8802	G	urban	total	99.30556	466.8986	1	522.27778	1	460.16667	0.97222	441.8	1	442.65278	1	444.10417	0.97917	536.07447	1	421.95833	80.47778	17.51389	91.9703
8803	G	green	total	98.61111	414.49296	1	443.79167	0.97222	403.84286	0.98611	401.92958	0.98611	407.84507	1	392.30208	0.95833	465.83696	1	387.47917	41.86209	-4.00221	73.53487
8803	G	urban	total	98.95833	383.62807	1	416.91667	1	374.11111	0.98611	380.98592	0.97222	361.85714	1	370.17708	0.96875	411.69892	1	369.88542	35.93075	12.25397	41.52184
8804	G	green	total	87.84722	619.917	0.875	690.12698	0.84722	613.16393	0.90278	591.09231	0.88889	586.51563	0.86458	564.26506	0.86458	721.13253	0.90625	576.44828	99.03468	26.64831	156.86747
8804	G	urban	total	95.48611	627.57455	0.97222	658.95714	0.94444	652.88235	0.97222	593.37143	0.93056	604.83582	0.9375	597.35556	0.96875	713.66667	0.95833	570.1087	65.58571	48.04653	116.31111
8805	G	green	total	98.95833	507.50877	0.98611	535.78873	0.98611	504.3662	0.98611	498.64789	1	491.45833	0.98958	482.94737	1	582.8125	0.97917	455.42553	37.14085	12.90786	99.86513
8805	G	urban	total	98.61111	461.38028	0.97222	488.68571	0.98611	460.35211	1	449.30556	0.98611	447.73239	0.98958	441.46316	0.96875	517.75269	1	426.47917	39.38016	12.61972	76.28953
8806	G	green	total	96.875	500.60215	0.93056	545.91045	0.97222	490.44286	0.97222	513.37143	1	455.90278	0.97917	491.03191	0.95833	537.58696	0.96875	473.68817	32.53902	34.54008	46.55504
8806	G	urban	total	97.56944	496.11388	0.98611	542.1831	1	494.09722	0.95833	470.46377	0.95833	476.46377	0.96875	484.03226	0.98958	540.52632	0.96875	462.82796	71.71933	17.63345	56.49406
8807	G	green	total	99.65278	442.90592	1	481.04167	1	443.63889	1	447.41667	0.98611	398.91549	1	430.3125	0.98958	489.08421	1	409.80208	33.625	44.7234	58.77171
8807	G	urban	total	99.30556	439.47203	1	489.52778	0.97222	437.24286	1	429.70833	1	401.34722	1	429.90625	0.97917	473.18085	1	416.03125	59.81944	35.89563	43.2746
8808	G	green	total	98.26389	550.87633	0.97222	607.42857	0.97222	528.1	1	526.125	0.98611	542.67606	0.98958	547.36842	0.96875	580.55914	0.98958	525.32632	81.30357	-14.57606	33.19072
8808	G	urban	total	99.65278	521.87456	1	591.75	1	522.19444	1	484.02778	0.98611	489.07042	1	510.625	1	558.71875	0.98958	496.01053	107.72222	33.12402	48.09375
8809	G	green	total	97.91667	408.05319	0.97222	442.97143	1	405.88889	0.98611	398.35211	0.95833	384.86957	1	377.875	0.9375	467.64444	1	382.36458	44.61932	21.01932	89.76944
8809	G	urban	total	97.22222	415.03929	0.98611	449.90141	0.97222	407.81429	0.95833	408	0.97222	393.84286	1	393.96875	0.91667	460.38636	1	394.54167	41.90141	13.97143	66.41761
8810	G	green	total	98.61111	478.26056	1	531.75	0.97222	467.95714	1	467.22222	0.97222	444.9	1	451.55208	0.97917	546.84043	0.97917	436.95745	64.52778	23.05714	95.28834
8810	G	urban	total	99.30556	444.24476	1	506.90278	0.98611	426.57746	1	435.06944	0.98611	407.67606	1	424.8125	0.98958	496.42105	0.98958	411.70526	71.83333	18.90141	71.60855
8811	U	urban	total	99.30556	481.09091	1	525.625	1	463.19444	0.98611	480.78873	0.98611	454.38028	0.98958	454.61053	0.98958	541.96842	1	447.05208	44.83627	8.81416	87.35789
8811	U	green	total	99.65278	465.41115	1	496.875	1	482.31944	1	448.23611	0.98611	433.77465	1	439.35417	0.98958	512.33684	1	445.03125	48.63889	48.5448	72.98268
8812	U	urban	total	98.61111	396.46127	0.97222	415.3	0.97222	396.98571	1	388.66667	1	385.43056	1	368.78125	0.95833	467.45652	1	356.10417	26.63333	11.55516	98.67527
8812	U	green	total	98.95833	405.18596	0.98611	431.49296	0.97222	405.24286	1	396.61111	1	387.76389	1	377.75	0.96875	470.56989	1	369.28125	34.88185	17.47897	92.81989
8813	U	urban	total	99.65278	527.93031	1	551.55556	1	525.27778	1	539.86111	0.98611	494.56338	1	508.59375	0.98958	597.74737	1	478.17708	11.69444	30.7144	89.15362
8813	U	green	total	99.65278	480.60976	0.98611	493.01408	1	481.84722	1	484.34722	1	463.40278	1	452.03125	0.98958	548.12632	1	442.375	8.66686	18.44444	96.09507
8814	U	urban	total	99.65278	469.37979	1	492.97222	1	457.5	0.98611	462.61972	1	464.33333	1	449.69792	0.98958	533.94737	1	425.16667	30.3525	-6.83333	84.24945
8814	U	green	total	99.65278	428.10801	0.98611	454.29577	1	433.125	1	414.69444	1	410.68056	1	409.30208	0.98958	482.23158	1	393.35417	39.60133	22.44444	72.9295
8815	U	urban	total	96.875	402.12903	0.97222	415.01429	0.93056	397.62687	0.98611	399.30986	0.98611	396.49296	1	375.45833	0.90625	477.94253	1	360.09375	15.70443	1.13391	102.4842
8815	U	green	total	97.56944	402.85765	0.97222	423.82857	0.98611	398.74648	0.98611	392.50704	0.95833	396.46377	1	381.83333	0.92708	467.10112	1	364.32292	31.32153	2.28271	85.26779
8816	U	urban	total	93.05556	391.20896	0.97222	412.37143	0.88889	382.65625	0.93056	379.1194	0.93056	389.35821	1	366.53125	0.80208	461.35065	0.98958	359.29474	33.25203	-6.70196	94.8194
8816	U	green	total	90.625	375.55939	0.93056	409.0597	0.86111	367.67742	0.91667	355.92424	0.91667	368.59091	1	356.02083	0.71875	426.26087	1	358.65625	53.13546	-0.91349	70.24004
8817	U	urban	total	99.30556	447.04196	1	495.54167	0.98611	452.83099	1	421.47222	0.98611	418	1	427.73958	0.98958	501.93684	0.98958	411.65263	74.06944	34.83099	74.19726
8817	U	green	total	99.65278	483.19861	1	493.72222	0.98611	517.94366	1	451.06944	1	470.54167	1	460.14583	0.98958	539.09474	1	450.9375	42.65278	47.402	78.9489
8818	U	urban	total	96.18056	402.71119	1	439.13889	0.97222	388.47143	0.91667	388.16667	0.95833	393.05797	0.98958	378.07368	0.89583	459.73256	1	376.01042	50.97222	-4.58654	81.65887
8818	U	green	total	95.13889	386.18613	0.98611	406	0.91667	379.83333	0.91667	386.25758	0.98611	372.21127	0.96875	366.55914	0.91667	429.71591	0.96875	364.62366	19.74242	7.62207	63.15677
8819	U	urban	total	98.61111	439.59859	0.97222	478.78571	0.98611	424.28169	1	432.09722	0.98611	423.88732	1	423.28125	0.97917	470.30851	0.97917	425.55319	46.68849	0.39437	47.02726
8819	U	green	total	98.26389	449.39576	0.98611	501.19718	1	449.56944	1	430.69444	0.94444	414.92647	0.97917	434.07447	0.96875	489.87097	1	425.1875	70.50274	34.64297	55.7965
8820	U	urban	total	98.95833	506.68772	0.98611	540.78873	0.97222	499.98571	1	496.88889	1	489.375	0.98958	481.91579	0.98958	542.68421	0.98958	495.46316	43.89984	10.61071	60.76842
8820	U	green	total	99.65278	484.42857	0.98611	511.42254	1	484.01389	1	493.27778	1	449.375	1	478.71875	0.98958	504.90526	1	469.875	18.14476	34.63889	26.18651
