# Supplementary material for: Neurophysiological Markers of Design-Induced Cognitive Changes: A Feasibility Study with Consumer-Grade Mobile EEG
Source: Brain Sci. 2025 Apr 23;15(5):432. doi: 10.3390/brainsci15050432 (PMC12109871; doi:10.3390/brainsci15050432)
Supplement: Supplementary file 1 [file brainsci-15-00432-s001.zip › S4_hr_data.txt]

id	group	expo	block	epoch1	hr.bpm	rr.ms	sdnn.ms
8801	G	green	s1-rest1	187	61.3101461736887	971.326462765957	58.5402585363836
8801	G	green	s2-ant1	383	63.1805586820833	943.080357142857	46.9053032560815
8801	G	green	s3-rest2	171	64.6267899478426	922.835195530726	73.13622329912
8801	G	green	s4-ant2	374	63.8749272331343	932.972756410256	53.953885024945
8801	G	green	s5-rest3	172	62.8051753935261	949.638064971751	48.2520711295064
8801	G	green	s6-ant3	382	64.3210296558933	926.665145985401	47.7146112980091
8801	G	urban	s1-rest1	150	66.7946423844566	892.850378787879	74.2503646392079
8801	G	urban	s2-ant1	368	69.5174102864445	857.426427738928	45.1270557261897
8801	G	urban	s3-rest2	180	71.2652972218588	838.211561032864	49.7183096214481
8801	G	urban	s4-ant2	329	71.4714212341331	834.554036458333	49.2101501778983
8801	G	urban	s5-rest3	125	70.1012356802677	851.234702797203	65.5667742269321
8801	G	urban	s6-ant3	385	71.8759878295318	829.955260303688	50.4242500320113
8802	G	green	s1-rest1	188	87.3940241205191	684.151785714286	32.0681375783128
8802	G	green	s2-ant1	385	90.1504230839472	662.744728915663	19.4352973838418
8802	G	green	s3-rest2	178	87.9370019810698	679.926963601533	42.9052053878621
8802	G	green	s4-ant2	382	88.8575094152216	673.128342245989	28.117173811388
8802	G	green	s5-rest3	178	86.5690863413989	690.357490272374	39.5526459492512
8802	G	green	s6-ant3	383	88.1326562082365	678.434157754011	32.9866920114544
8802	G	urban	s1-rest1	187	89.6083501567802	666.666666666667	25.2206675079501
8802	G	urban	s2-ant1	386	88.6005269024217	674.729567307692	21.7180565688582
8802	G	urban	s3-rest2	180	88.0689595199791	678.744103773585	32.9291695308012
8802	G	urban	s4-ant2	385	86.3212611756933	692.555987202925	30.8193902390343
8802	G	urban	s5-rest3	177	87.7658433246191	681.188725490196	33.1151107150559
8802	G	urban	s6-ant3	380	87.4840754505294	683.426407588739	28.7100063220683
8803	G	green	s1-rest1	115	62.4737161956852	954.200114678899	42.6647480680085
8803	G	green	s2-ant1	370	62.3221388008593	955.9326171875	43.0218567385424
8803	G	green	s3-rest2	143	64.3809604615646	927.642617449664	87.7204667279395
8803	G	green	s4-ant2	358	61.7670941253992	965.634811616954	47.7157781952813
8803	G	green	s5-rest3	180	61.143849338854	974.392361111111	43.8547631747609
8803	G	green	s6-ant3	327	61.968609079066	962.721836419753	62.171753782067
8803	G	urban	s1-rest1	126	61.8381258670702	963.134765625	47.5260065549254
8803	G	urban	s2-ant1	364	62.5520560305934	952.981839005236	64.6678354087639
8803	G	urban	s3-rest2	163	65.1093179634966	915.077683615819	40.4151942906014
8803	G	urban	s4-ant2	395	60.947485266812	978.160511363636	61.5639354519317
8803	G	urban	s5-rest3	172	60.5508923591746	984.603435672515	50.6975901692803
8803	G	urban	s6-ant3	217	61.7717282346389	966.157751716247	79.9115606180149
8804	G	green	s1-rest1	175	53.4290830945559	1111.66401273885	36.2494856658449
8804	G	green	s2-ant1	385	52.5400418180711	1131.66360294118	39.3418456038903
8804	G	green	s3-rest2	171	54.1968691353504	1097.58064516129	51.4104512245981
8804	G	green	s4-ant2	389	52.2507566985597	1137.39859882006	41.5884986851288
8804	G	green	s5-rest3	163	54.3955863137008	1092.32474662162	42.4012869589733
8804	G	green	s6-ant3	376	51.4240664165743	1155.41206624606	41.7260665418778
8804	G	urban	s1-rest1	173	53.4820637932592	1111.59274193548	22.2000654409468
8804	G	urban	s2-ant1	368	53.4369905688559	1112.12121212121	40.1266160092785
8804	G	urban	s3-rest2	148	52.0631409395973	1140.07568359375	27.0665539419921
8804	G	urban	s4-ant2	361	51.2977993836538	1158.51814516129	55.0741772189669
8804	G	urban	s5-rest3	163	52.135063559322	1139.86013986014	42.6732867928184
8804	G	urban	s6-ant3	307	51.2879810058778	1157.71901709402	40.6021084194615
8805	G	green	s2-ant1	377	114.630493647157	564.102564102564	251.603518974567
8805	G	green	s3-rest2	174	159.294952681388	406.455592105263	190.601866068502
8805	G	green	s4-ant2	384	185.338441330998	332.974137931034	51.2994934240055
8805	G	green	s5-rest3	191	183.942932979429	330.025337837838	50.3758324206181
8805	G	green	s6-ant3	387	182.941489361702	333.573190789474	50.2924348065039
8805	G	urban	s1-rest1	146	75.3353615472375	792.299723756906	21.0754377490043
8805	G	urban	s2-ant1	121	70.2528304328136	848.921654929577	15.6771990434569
8805	G	urban	s3-rest2	189	70.6505732987743	843.712973933649	24.6404769724346
8805	G	urban	s4-ant2	318	69.3500986193294	859.136284722222	21.1080672070527
8805	G	urban	s5-rest3	173	72.309603299293	824.500644329897	33.1372685937557
8805	G	urban	s6-ant3	389	68.3251313122507	870.630296610169	29.3878709462911
8806	G	green	s1-rest1	176	63.8576145642765	933.781751336898	49.4459127227678
8806	G	green	s2-ant1	361	63.1932749425487	944.061679790026	53.0917828558152
8806	G	green	s3-rest2	182	63.4857205527528	939.185855263158	53.4062901737036
8806	G	green	s4-ant2	279	63.2028020280203	944.208559782609	60.1797458734706
8806	G	green	s6-ant3	25	60.3806506125898	988.898026315789	34.1086685658811
8806	G	urban	s1-rest1	166	70.2197335392933	849.4873046875	42.9973842782542
8806	G	urban	s2-ant1	374	69.9732638234617	852.56364416476	42.1361416333304
8806	G	urban	s3-rest2	177	70.935860058309	842.378048780488	88.4588590044556
8806	G	urban	s4-ant2	350	68.8542020943346	866.043734491315	42.0614260781076
8806	G	urban	s5-rest3	173	71.1948791554774	836.749690594059	80.0378737837493
8806	G	urban	s6-ant3	388	68.6931913290927	868.619489559165	63.2581858339336
8807	G	green	s1-rest1	187	72.4589639735664	827.843468468468	76.0101765343567
8807	G	green	s2-ant1	385	74.9911419139207	798.55844665272	54.9812945390856
8807	G	green	s3-rest2	158	77.1439200680272	779.546210106383	78.0080560878427
8807	G	green	s4-ant2	357	75.5822072072072	792.514948747153	57.4854379241199
8807	G	green	s5-rest3	180	79.4595216839731	754.117398648649	69.1527377135272
8807	G	green	s6-ant3	368	73.728562372948	812.918208997722	58.9697965086666
8807	G	urban	s1-rest1	63	79.6688417618271	752.420774647887	54.4092338434117
8807	G	urban	s2-ant1	373	80.5918811546427	742.721956740443	50.8873664007608
8807	G	urban	s3-rest2	157	82.7285969492923	725.368232484076	74.417042826235
8807	G	urban	s4-ant2	373	86.4245900149911	692.075448207171	66.6302092680123
8807	G	urban	s5-rest3	162	89.1268670946418	671.244959677419	49.3096286780786
8807	G	urban	s6-ant3	371	84.2622876718847	709.731034017279	41.4155449525923
8808	G	green	s1-rest1	178	67.2482719147625	888.984375	58.75430786823
8808	G	green	s2-ant1	373	67.9059642826626	881.009615384615	67.9887583002746
8808	G	green	s3-rest2	179	66.4118317765206	899.301193467337	53.4375549145114
8808	G	green	s4-ant2	385	67.0158468946182	892.569040697674	61.7008642713462
8808	G	green	s5-rest3	184	71.1243405850809	841.194509345794	73.7808943144358
8808	G	green	s6-ant3	220	71.7678358573522	832.818996881497	59.8087565499095
8808	G	urban	s1-rest1	181	68.4363186716128	873.999384236453	56.8457549764207
8808	G	urban	s2-ant1	383	65.5937224511553	913.631594724221	74.5990417329122
8808	G	urban	s3-rest2	176	65.9695807314897	907.181023316062	76.4806173435686
8808	G	urban	s4-ant2	385	67.3466024392744	889.09527972028	91.5096533501203
8808	G	urban	s5-rest3	174	69.6376311430149	859.060929648241	67.816780120589
8808	G	urban	s6-ant3	387	66.7326941826454	897.089889277389	78.075001735518
8809	G	green	s1-rest1	152	80.1306809408616	744.919950738916	28.2335525435648
8809	G	green	s2-ant1	336	78.5500997428317	761.96574941452	62.2960139312765
8809	G	green	s3-rest2	176	77.8328666513656	768.123592342342	62.9716823555948
8809	G	green	s4-ant2	388	74.8624340920433	799.617135761589	55.0335625977558
8809	G	green	s5-rest3	185	75.3358162905501	793.143136160714	60.8038852408614
8809	G	green	s6-ant3	359	72.8749129912042	819.630354200988	48.5307023799607
8809	G	urban	s1-rest1	157	69.1029444931713	864.87188365651	56.3206137697408
8809	G	urban	s2-ant1	381	68.5878275221787	872.01180875576	58.6469601932437
8809	G	urban	s3-rest2	169	70.0189340619911	854.527484939759	78.5301296129323
8809	G	urban	s4-ant2	380	67.0303334296839	892.251337548638	71.9249783206861
8809	G	urban	s5-rest3	179	66.861498526112	895.320391414141	74.8262146691776
8809	G	urban	s6-ant3	346	67.8949362493761	881.134111253197	69.450235011369
8810	G	green	s1-rest1	179	59.5026290421523	1004.19314971751	71.7914111510452
8810	G	green	s2-ant1	365	59.7401835414473	998.733688186813	55.7267280052066
8810	G	green	s3-rest2	150	58.5317372231912	1018.91163793103	48.0861064348547
8810	G	green	s4-ant2	373	58.4325001579313	1020.81181129477	48.0736290311646
8810	G	green	s5-rest3	156	60.3045569620253	989.933894230769	74.5608869915789
8810	G	green	s6-ant3	368	57.8308305733303	1030.38930084746	48.3200174438386
8810	G	urban	s1-rest1	152	52.7312685750039	1127.64332706767	59.505121961489
8810	G	urban	s2-ant1	369	53.9781878117174	1103.16748489426	57.0998481751796
8810	G	urban	s3-rest2	178	57.9625651339245	1030.96762048193	96.5448751255897
8810	G	urban	s4-ant2	388	53.5557910459812	1111.16583094556	50.3906108882087
8810	G	urban	s5-rest3	176	55.7548430193721	1069.4550304878	108.329289117012
8810	G	urban	s6-ant3	366	51.6003286587214	1153.17290683962	59.785185408451
8811	U	urban	s1-rest1	128	66.6548402692551	895.212765957447	57.1160298162863
8811	U	urban	s2-ant1	190	77.040861030372	776.183315899582	50.8639615960438
8811	U	urban	s3-rest2	87	71.121297218951	839.957524271845	61.7861353184126
8811	U	urban	s4-ant2	202	73.3304688349831	820.751404494382	89.2221036107856
8811	U	urban	s5-rest3	180	72.1416637042304	828.493514150943	53.7283878828311
8811	U	urban	s6-ant3	315	75.3974491110538	793.316426701571	50.9253606024222
8811	U	green	s1-rest1	164	59.7651340996169	998.951981707317	65.5843865700488
8811	U	green	s2-ant1	368	60.9164723661485	980.373475609756	56.1542010295859
8811	U	green	s3-rest2	144	61.8882281623463	967.466517857143	88.2472006616243
8811	U	green	s4-ant2	362	62.5885041884473	954.5625	56.7987704976683
8811	U	green	s5-rest3	177	62.9977041942605	946.362567204301	41.798758659824
8811	U	green	s6-ant3	373	62.0592602211978	961.747839095745	56.4679729056041
8812	U	urban	s1-rest1	171	75.6808010530275	791.65432464455	85.4334127620958
8812	U	urban	s2-ant1	371	75.8108831591571	789.569805194805	72.641818181504
8812	U	urban	s3-rest2	145	76.2041818382434	785.460069444444	71.3325292525729
8812	U	urban	s4-ant2	338	77.0443167829298	776.420454545455	63.52363105142
8812	U	urban	s5-rest3	173	77.5818173465638	770.432692307692	59.029541277358
8812	U	urban	s6-ant3	383	76.0719688239854	786.661184210526	77.7248083054051
8812	U	green	s1-rest1	136	77.4438686386398	771.147629310345	40.7123222781436
8812	U	green	s2-ant1	367	72.5572647749093	823.174157303371	53.4741297392636
8812	U	green	s3-rest2	180	71.042649688195	840.705692488263	61.4891380528818
8812	U	green	s4-ant2	384	68.5602389713482	870.697724654378	73.0000089833483
8812	U	green	s5-rest3	179	67.2098100988886	888.681592039801	70.9596137343471
8812	U	green	s6-ant3	360	66.9666443569349	891.998778863233	66.8456225169149
8813	U	urban	s1-rest1	154	81.0376733278956	736.365685096154	21.2501831033457
8813	U	urban	s2-ant1	377	79.4989288017139	751.017660320641	16.0907807283282
8813	U	urban	s3-rest2	178	80.0581776765376	746.245941558442	34.3551632551639
8813	U	urban	s4-ant2	309	78.5965967775253	759.418076441103	25.688670566192
8813	U	urban	s5-rest3	175	79.6550936056407	751.971378504673	57.1256409649925
8813	U	urban	s6-ant3	319	77.7943040565991	767.031752411576	16.4039218327006
8813	U	green	s1-rest1	168	77.4013425356906	771.200117370892	27.1457756709697
8813	U	green	s2-ant1	364	75.1285181490958	794.465859030837	21.2479487324446
8813	U	green	s3-rest2	190	76.2246830232175	782.638171487603	38.4625856920837
8813	U	green	s4-ant2	385	74.9540656842447	796.033902691511	23.3953244109019
8813	U	green	s5-rest3	171	77.6218236173393	769.456845238095	42.3258607161708
8813	U	green	s6-ant3	270	75.2912804467967	792.273275222552	20.9665087745896
8814	U	urban	s1-rest1	171	69.3126947754354	861.93970959596	66.2483931469554
8814	U	urban	s2-ant1	329	68.1048201614876	876.622267759563	43.6846276884848
8814	U	urban	s3-rest2	141	67.2947437660707	887.563344594595	67.2342965041478
8814	U	urban	s4-ant2	347	66.2082315694256	900.227864583333	42.954066988498
8814	U	urban	s5-rest3	158	67.1049311639549	890.223214285714	61.6083838536035
8814	U	urban	s6-ant3	374	68.5489937574651	870.902603513174	57.4878445568592
8814	U	green	s1-rest1	98	83.8792508199551	718.315972222222	73.8671312668715
8814	U	green	s2-ant1	320	82.0149301299338	728.506706621005	30.6176055199596
8814	U	green	s3-rest2	154	81.5405546834118	732.536764705882	42.0348003705343
8814	U	green	s4-ant2	384	81.4369563002954	733.583293499044	41.5255966896032
8814	U	green	s5-rest3	226	79.6913351078734	749.73783557047	56.3981059345213
8814	U	green	s6-ant3	340	80.2258399912444	744.455973307292	42.6569509648499
8815	U	urban	s1-rest1	182	59.9834671295292	995.640538674033	75.6658111030459
8815	U	urban	s2-ant1	367	61.2195583044661	976.541066529492	82.5914581958422
8815	U	urban	s3-rest2	160	63.7965943664736	937.088815789474	84.5019773965099
8815	U	urban	s4-ant2	375	62.2841166093722	960.773830307263	96.0645795072844
8815	U	urban	s5-rest3	174	63.333357952657	942.339601769911	81.2521272696334
8815	U	urban	s6-ant3	328	63.0237109999746	951.009615384615	110.47023520989
8815	U	green	s1-rest1	183	65.4745538965768	911.472039473684	59.3082552613707
8815	U	green	s2-ant1	386	64.9982312533421	920.475181598063	84.5390590198811
8815	U	green	s3-rest2	188	63.5483843096596	940.940738341969	92.877143186242
8815	U	green	s4-ant2	387	65.0768195204039	920.102088528678	95.0932008442192
8815	U	green	s5-rest3	179	62.8046062407132	952.198093220339	123.496299548622
8815	U	green	s6-ant3	384	65.4830434782609	914.384079903148	88.0376082205569
8816	U	urban	s1-rest1	175	82.4324738675958	730.045995670996	86.0533334857188
8816	U	urban	s2-ant1	390	97.2726707825529	614.870859621451	35.703274435285
8816	U	urban	s3-rest2	172	84.5512048192771	711.36952764977	93.9326809394567
8816	U	urban	s4-ant2	347	97.4519189597278	613.633849557522	29.5302266878415
8816	U	urban	s5-rest3	192	88.4035231639394	680.128054511278	81.707588311531
8816	U	urban	s6-ant3	347	92.7341062164376	645.365416274694	47.6734989895422
8816	U	green	s1-rest1	183	76.6589154013015	781.317640692641	61.6750556582001
8816	U	green	s2-ant1	369	80.9478314456321	738.704819277108	40.8062085879515
8816	U	green	s3-rest2	141	79.623131347712	751.579576502732	56.844950841622
8816	U	green	s4-ant2	369	80.5726007697839	741.810993975904	38.9362953933694
8816	U	green	s5-rest3	138	79.318633044272	754.014157458564	64.6001728235675
8816	U	green	s6-ant3	344	80.9241654571843	738.688772264631	36.3481297044709
8817	U	urban	s1-rest1	145	72.2342047281605	830.745648734177	56.3823386259524
8817	U	urban	s2-ant1	317	73.8802862383425	811.079545454545	50.9427314356024
8817	U	urban	s3-rest2	181	74.8166924547192	800.383391203704	65.1453257330921
8817	U	urban	s4-ant2	384	71.9905049018444	833.37890625	67.8017615076532
8817	U	urban	s5-rest3	181	69.3448802852776	866.430165816327	67.5474809709232
8817	U	urban	s6-ant3	325	72.825167990226	826.974936548223	86.5142839117662
8817	U	green	s1-rest1	106	83.5904719302169	716.039540816327	41.5381302033375
8817	U	green	s2-ant1	315	84.3601942484255	709.006721967963	31.2081072331656
8817	U	green	s3-rest2	167	83.6883123065937	714.144377729258	36.9762763696806
8817	U	green	s4-ant2	387	83.8884018456376	712.890625	38.1392599270127
8817	U	green	s5-rest3	176	82.1628110196385	727.664262820513	51.7927997860146
8817	U	green	s6-ant3	329	83.0871190644933	720.915214748784	44.2967468085993
8818	U	urban	s1-rest1	178	59.5619274136716	1001.45656779661	56.2900822953927
8818	U	urban	s2-ant1	387	59.3309628008753	1005.615234375	51.5781748491295
8818	U	urban	s3-rest2	181	65.3323495727249	914.867912371134	95.0563702134585
8818	U	urban	s4-ant2	385	60.0184610357785	993.952922077922	49.4995186582279
8818	U	urban	s5-rest3	196	64.9011453885142	921.178110328638	100.044938788921
8818	U	urban	s6-ant3	385	60.2592464710064	990.737757731959	55.8625253715716
8818	U	green	s1-rest1	161	59.0745939442551	1011.41436688312	76.9371145491169
8818	U	green	s2-ant1	375	60.8136075485909	982.236842105263	65.185858978867
8818	U	green	s3-rest2	170	58.0693890794475	1030.01143292683	75.2785669794336
8818	U	green	s4-ant2	325	58.4886396526773	1022.91995268139	64.1163990623
8818	U	green	s5-rest3	168	64.4432495795321	933.212652439024	159.154618578938
8818	U	green	s6-ant3	332	54.9688586945467	1086.57932011331	63.9787249691971
8819	U	urban	s1-rest1	177	88.8738630817694	672.948473282443	36.6599943975866
8819	U	urban	s2-ant1	386	87.827002678354	681.109209363958	37.85931314422
8819	U	urban	s3-rest2	196	88.3997164269799	677.010489510489	41.7225320570404
8819	U	urban	s4-ant2	385	86.3901853959994	692.342342342342	42.0202190986147
8819	U	urban	s5-rest3	185	82.4915327833261	724.64859437751	67.5272587342282
8819	U	urban	s6-ant3	388	89.2464748899034	670.412694974003	47.0282248382797
8819	U	green	s1-rest1	154	84.0851522777464	711.37558411215	35.1076260593202
8819	U	green	s2-ant1	371	87.2862389605978	685.896688432836	53.6921534147411
8819	U	green	s3-rest2	180	79.2408800382625	755.120798319328	47.7452724198142
8819	U	green	s4-ant2	388	87.0439925839345	687.31992464539	38.2232507119378
8819	U	green	s5-rest3	179	77.2092941998602	775.54347826087	56.6981794632134
8819	U	green	s6-ant3	328	84.037252831288	712.197859116022	50.2898911516201
8820	U	urban	s1-rest1	148	64.0133984687464	930.784460616438	46.3965667549373
8820	U	urban	s2-ant1	341	65.3598742917441	912.057152406417	24.2418065705464
8820	U	urban	s3-rest2	187	68.5202571182835	869.8046875	66.0747364493826
8820	U	urban	s4-ant2	386	62.4963040968833	952.662037037037	36.5790412487883
8820	U	urban	s5-rest3	181	62.0674538485262	960.433467741935	62.6719178152344
8820	U	urban	s6-ant3	321	61.4880041086845	968.251329787234	41.8713354516667
8820	U	green	s1-rest1	177	65.1407597399726	914.867912371134	44.0864844199197
8820	U	green	s2-ant1	376	70.4313484200647	846.224547511312	47.5865659956516
8820	U	green	s3-rest2	148	71.6895469062957	831.511921965318	64.9787946013703
8820	U	green	s4-ant2	368	68.9927324652075	864.110406839623	43.0182091918188
8820	U	green	s5-rest3	112	69.0170158908733	863.977713178295	56.6962651274099
8820	U	green	s6-ant3	325	70.4458700696056	846.557003768844	47.6743939912466
