# Supplementary material for: Neurophysiological Markers of Design-Induced Cognitive Changes: A Feasibility Study with Consumer-Grade Mobile EEG
Source: Brain Sci. 2025 Apr 23;15(5):432. doi: 10.3390/brainsci15050432 (PMC12109871; doi:10.3390/brainsci15050432)
Supplement: Supplementary file 1 [file brainsci-15-00432-s001.zip › S5_gsr_data.txt]

id	group	expo	block	epoch1	gsr.kOhm	gsr.µS	reception.rate
8801	G	green	s1-rest1	187	113.526340735385	8.87388185941043	98
8801	G	green	s2-ant1	383	91.8979485922051	11.0955376076947	99
8801	G	green	s3-rest2	171	93.8085300706178	10.9760609428689	99
8801	G	green	s4-ant2	374	107.853675877957	9.66347497215158	99
8801	G	green	s5-rest3	172	113.907123527757	8.82652008657211	99
8801	G	green	s6-ant3	382	104.724945290211	9.61302371651671	99
8801	G	urban	s1-rest1	150	166.37000953864	6.07274816030494	100
8801	G	urban	s2-ant1	368	203.083113706231	4.9510544904696	100
8801	G	urban	s3-rest2	180	164.817033428959	6.073663142745	100
8801	G	urban	s4-ant2	329	139.841709364302	7.22623828773	99.1417675660215
8801	G	urban	s5-rest3	125	131.494490600311	7.72160919775166	100
8801	G	urban	s6-ant3	385	119.647316353199	8.40997671082575	100
8802	G	green	s1-rest1	188	36.7307920192528	27.2798775862788	99
8802	G	green	s2-ant1	385	30.5561862768796	32.7974964935776	99
8802	G	green	s3-rest2	178	28.7710982622168	34.7864964516839	99
8802	G	green	s4-ant2	382	24.5861251555701	40.751758285422	99
8802	G	green	s5-rest3	178	25.8893211179885	38.7173323637005	99
8802	G	green	s6-ant3	383	24.0806517419515	41.6293850827713	99
8802	G	urban	s1-rest1	187	60.3748512448431	16.6991999162163	99
8802	G	urban	s2-ant1	386	46.398498957579	21.6111842516972	99
8802	G	urban	s3-rest2	180	50.0808707357961	20.1106029044741	99
8802	G	urban	s4-ant2	385	41.0673735251075	24.4753798330422	99
8802	G	urban	s5-rest3	177	45.8732475177525	22.023881978548	99
8802	G	urban	s6-ant3	380	34.3339957252463	30.7040943695063	99
8803	G	green	s1-rest1	115	747.583675645576	1.34947178374351	100
8803	G	green	s2-ant1	370	693.549770684452	1.47081541972667	99
8803	G	green	s3-rest2	143	730.580316274679	1.44175338379122	99
8803	G	green	s4-ant2	358	857.528175593139	1.18141907894217	99
8803	G	green	s5-rest3	180	834.585391806676	1.20388834317035	99
8803	G	green	s6-ant3	327	843.034023640115	1.21706415286115	99.2767730963616
8803	G	urban	s1-rest1	126	2945.47039536143	0.34014611678648	99.0000630596544
8803	G	urban	s2-ant1	364	2065.96370321069	0.492919025037597	99
8803	G	urban	s3-rest2	163	2532.49127369256	0.396097385629203	99
8803	G	urban	s4-ant2	395	2214.81348228447	0.465981474644348	99
8803	G	urban	s5-rest3	172	2639.28117977099	0.380010813018344	99
8803	G	urban	s6-ant3	217	2167.24340097369	0.466180131378865	99
8804	G	green	s1-rest1	175	1232.26290611234	0.874667612732808	100
8804	G	green	s2-ant1	385	717.571260034783	1.42896631468301	99
8804	G	green	s3-rest2	171	789.375198288339	1.32268420592301	99
8804	G	green	s4-ant2	389	957.036349862955	1.19184630886784	99
8804	G	green	s5-rest3	163	1148.49213299188	0.877652578270338	99
8804	G	green	s6-ant3	376	1127.36993407038	0.946468346934948	99
8804	G	urban	s1-rest1	173	1949.88302924856	0.514502572160477	100
8804	G	urban	s2-ant1	368	1599.0785748634	0.632674559868561	100
8804	G	urban	s3-rest2	148	1712.35276347832	0.585667559194631	100
8804	G	urban	s4-ant2	361	992.48410970018	1.20555348111029	99.4184643430704
8804	G	urban	s5-rest3	163	1314.05624633308	0.766047057867874	99
8804	G	urban	s6-ant3	307	1400.01031083858	0.725397513554849	99
8805	G	green	s2-ant1	377	4301.56195651976	0.233215674842507	99
8805	G	green	s3-rest2	174	4706.00361044027	0.212776102943294	99
8805	G	green	s4-ant2	384	5245.24560146861	0.190723953091902	99
8805	G	green	s5-rest3	191	5144.50105194928	0.194509184583197	99
8805	G	green	s6-ant3	387	5469.64975274062	0.182851746830076	99
8805	G	urban	s1-rest1	146	3422.01859669726	0.292838546487749	99
8805	G	urban	s2-ant1	121	3413.24315023287	0.293476000802226	99
8805	G	urban	s3-rest2	189	3476.13271399758	0.288393589305389	99
8805	G	urban	s4-ant2	318	3544.30883419559	0.282818362356671	99
8805	G	urban	s5-rest3	173	3585.46360897689	0.279686209094618	99
8805	G	urban	s6-ant3	389	3663.29415850906	0.274196352582093	99
8806	G	green	s1-rest1	176	245.376012658916	4.1068300566686	99
8806	G	green	s2-ant1	361	187.729186185999	5.33737502849401	99
8806	G	green	s3-rest2	182	189.043627705428	5.31524796274738	99
8806	G	green	s4-ant2	279	200.798534886158	5.00781912519101	99
8806	G	green	s6-ant3	25	168.508995449634	5.93619536354057	100
8806	G	urban	s1-rest1	166	317.193916146614	3.17433666352498	100
8806	G	urban	s2-ant1	374	188.692026703111	5.30718971170153	100
8806	G	urban	s3-rest2	177	157.864209829104	6.41829568443836	99
8806	G	urban	s4-ant2	350	137.659124427826	7.30223093171037	99
8806	G	urban	s5-rest3	173	123.861598316093	8.08332215995462	99
8806	G	urban	s6-ant3	388	119.54053450794	8.39440973788817	99
8807	G	green	s1-rest1	187	144.380283270634	6.97494785345587	100
8807	G	green	s2-ant1	385	173.237317378739	5.92318860792969	99.5871188233619
8807	G	green	s3-rest2	158	97.5210778046688	10.2802823229547	99
8807	G	green	s4-ant2	357	113.333116515181	8.86431892806894	99
8807	G	green	s5-rest3	180	75.2332405517538	13.3802553777739	99
8807	G	green	s6-ant3	368	115.05824410635	9.07045453477495	99
8807	G	urban	s1-rest1	63	197.934963325826	5.12917786259542	100
8807	G	urban	s2-ant1	373	639.836877969504	1.63427636884177	99.3103622365266
8807	G	urban	s3-rest2	157	261.410904597962	4.16723969315296	99
8807	G	urban	s4-ant2	373	265.433079038432	4.13130041601883	99
8807	G	urban	s5-rest3	162	167.865405260915	6.08878776363106	99
8807	G	urban	s6-ant3	371	621.236455150421	1.82049446074434	99
8808	G	green	s1-rest1	178	1259.78508998171	0.811649672945009	100
8808	G	green	s2-ant1	373	1600.75689588939	0.628680219696555	100
8808	G	green	s3-rest2	179	1728.41533257078	0.579894187212209	100
8808	G	green	s4-ant2	385	1787.96375001269	0.561438604713435	99.6471221633043
8808	G	green	s5-rest3	184	1035.52195543624	1.04359450709292	99
8808	G	green	s6-ant3	220	1561.1137536419	0.652828072644846	99
8808	G	urban	s1-rest1	181	565.645996713644	1.939619994581	100
8808	G	urban	s2-ant1	383	805.407086924326	1.29777037797043	100
8808	G	urban	s3-rest2	176	332.284560655662	3.24505475586416	100
8808	G	urban	s4-ant2	385	495.456768160446	2.35658169023592	100
8808	G	urban	s5-rest3	174	433.441894230947	2.40446640319756	100
8808	G	urban	s6-ant3	387	459.580835441439	2.26154043995629	99.2388796697292
8809	G	green	s1-rest1	152	330.630675822893	3.02762619280457	99
8809	G	green	s2-ant1	336	254.19622255632	3.94123362050851	99
8809	G	green	s3-rest2	176	272.579096114967	3.68112003569835	99
8809	G	green	s4-ant2	388	291.109634749273	3.50714668308139	99
8809	G	green	s5-rest3	185	306.552831363368	3.28385829283752	99
8809	G	green	s6-ant3	359	424.459330238911	2.47852047692169	99
8809	G	urban	s1-rest1	157	462.218917039329	2.16762785365242	100
8809	G	urban	s2-ant1	381	389.114703461444	2.58212179698783	100
8809	G	urban	s3-rest2	169	401.777978684906	2.49583347685684	100
8809	G	urban	s4-ant2	380	461.53794385595	2.19608312107867	99.353952357472
8809	G	urban	s5-rest3	179	367.720918988963	2.72808980565526	99
8809	G	urban	s6-ant3	346	355.92850774002	2.84005462135306	99
8810	G	green	s1-rest1	179	454.87406925074	2.20075628341074	99
8810	G	green	s2-ant1	365	318.000564089164	3.16308332476215	99
8810	G	green	s3-rest2	150	295.724429006995	3.4175294751863	99
8810	G	green	s4-ant2	373	302.170008476194	3.47964686980143	99
8810	G	green	s5-rest3	156	264.438523654657	3.80795869367089	99
8810	G	green	s6-ant3	368	277.064479531181	3.64430172888732	99
8810	G	urban	s1-rest1	152	365.010425126594	2.74720023463163	98
8810	G	urban	s2-ant1	369	287.337751833369	3.61414410312088	98
8810	G	urban	s3-rest2	178	225.973276108053	4.45527121486254	98
8810	G	urban	s4-ant2	388	230.862634462509	4.50261164466513	98.0864720842921
8810	G	urban	s5-rest3	176	249.713230485535	4.04383617902472	99
8810	G	urban	s6-ant3	366	266.321825796102	3.93291293894287	99
8811	U	urban	s1-rest1	128	135.169611160838	7.40325111651559	99
8811	U	urban	s2-ant1	190	108.905054024854	9.18379370655883	99
8811	U	urban	s3-rest2	87	102.225988503373	9.78582926829268	100
8811	U	urban	s4-ant2	202	97.5804640230542	10.251292069334	89.0330048676244
8811	U	urban	s5-rest3	180	95.3575132785529	10.4927169693284	83
8811	U	urban	s6-ant3	315	91.4905859747913	10.9332152994288	83.6559499164443
8811	U	green	s1-rest1	164	282.759663969405	3.56185043103448	100
8811	U	green	s2-ant1	368	231.232099074689	4.36390711712672	100
8811	U	green	s3-rest2	144	164.451858537248	6.12792632961261	99.1338367257606
8811	U	green	s4-ant2	362	165.102699473682	6.09450731474656	99
8811	U	green	s5-rest3	177	172.366405853706	5.8352662781457	99
8811	U	green	s6-ant3	373	170.311115068791	5.92272652033408	99
8812	U	urban	s1-rest1	171	203.820898643198	4.97638146415302	100
8812	U	urban	s2-ant1	371	170.975816758486	6.49488740999576	100
8812	U	urban	s3-rest2	145	166.638037545001	6.37760049011599	100
8812	U	urban	s4-ant2	338	188.309507533577	5.85262351458649	99.9166741011687
8812	U	urban	s5-rest3	173	236.527585721954	4.30006517647059	99
8812	U	urban	s6-ant3	383	170.431960399059	6.07776046853318	99
8812	U	green	s1-rest1	136	918.190658295764	1.11342713804145	100
8812	U	green	s2-ant1	367	534.593675769139	2.14655813822914	100
8812	U	green	s3-rest2	180	667.669691255678	1.51444192295146	100
8812	U	green	s4-ant2	384	464.751558717333	2.64924085949269	100
8812	U	green	s5-rest3	179	621.687966808633	1.62582745847554	99.8777894460488
8812	U	green	s6-ant3	360	496.230922750841	2.17705531169169	99
8813	U	urban	s1-rest1	154	125.722477754595	7.96287084013051	100
8813	U	urban	s2-ant1	377	98.6363965226778	10.1681752230796	100
8813	U	urban	s3-rest2	178	76.0855696836184	13.1545792255848	100
8813	U	urban	s4-ant2	309	81.3726616072328	12.3884238199724	99.4268000204113
8813	U	urban	s5-rest3	175	73.6618322903012	13.7597213747984	99
8813	U	urban	s6-ant3	319	72.5022353427423	13.8435817441576	99
8813	U	green	s1-rest1	168	133.7715554959	7.49105531438174	100
8813	U	green	s2-ant1	364	103.415959042476	9.68873368298368	99.0452171285505
8813	U	green	s3-rest2	190	95.071965333158	10.5893357401614	99
8813	U	green	s4-ant2	385	81.7725050579227	12.2448759225429	99
8813	U	green	s5-rest3	171	73.7246122568428	13.653560390235	99
8813	U	green	s6-ant3	270	68.3823542904414	14.6311003216468	99
8814	U	urban	s1-rest1	171	873.494032787627	1.18700236489459	99.5838221814849
8814	U	urban	s2-ant1	329	1213.31177544117	0.865076549958127	99.2034790515158
8814	U	urban	s3-rest2	141	1113.66727020883	0.909923202991285	100
8814	U	urban	s4-ant2	347	1398.33667563961	0.798494910149254	100
8814	U	urban	s5-rest3	158	1332.67580725739	0.754071381767209	100
8814	U	urban	s6-ant3	374	1589.17905912187	0.643120248218511	100
8814	U	green	s1-rest1	98	2340.80093618352	0.427709550706487	100
8814	U	green	s2-ant1	320	2425.76558595901	0.413071964236332	99.1345672959059
8814	U	green	s3-rest2	154	2021.32200224477	0.495971261664114	99
8814	U	green	s4-ant2	384	1998.20011574267	0.50207830628909	99
8814	U	green	s5-rest3	226	1641.26405952958	0.612613409043032	99
8814	U	green	s6-ant3	340	1758.46536202899	0.573832109847324	99
8815	U	urban	s1-rest1	182	58.0867880614569	17.267290806827	100
8815	U	urban	s2-ant1	367	38.0079252199889	26.3996148363348	99
8815	U	urban	s3-rest2	160	31.2458575187824	32.0679021767694	99
8815	U	urban	s4-ant2	375	27.3771653697007	36.5745025639327	99
8815	U	urban	s5-rest3	174	24.7791098995917	40.3910265372632	99
8815	U	urban	s6-ant3	328	22.3656806121397	44.7454576156889	100
8815	U	green	s1-rest1	183	349.461935766084	2.86620697535091	100
8815	U	green	s2-ant1	386	196.354662862657	5.11217817757957	99.6205554429353
8815	U	green	s3-rest2	188	145.963919625152	6.86824445464408	99
8815	U	green	s4-ant2	387	115.05860868473	8.70862923512748	99
8815	U	green	s5-rest3	179	107.00406359137	9.39122735700542	99
8815	U	green	s6-ant3	384	81.5192949766914	12.3024443734354	99
8816	U	urban	s1-rest1	175	188.603541327598	5.35222474134456	99
8816	U	urban	s2-ant1	390	144.866810764165	6.91851131735087	99
8816	U	urban	s3-rest2	172	153.329085449008	6.59750553102381	99
8816	U	urban	s4-ant2	347	135.809119532853	7.37626237576905	99
8816	U	urban	s5-rest3	192	132.224500597584	7.60699269548166	99
8816	U	urban	s6-ant3	347	128.547502862708	7.79808026145864	99
8816	U	green	s1-rest1	183	516.646216904607	1.96433392285019	100
8816	U	green	s2-ant1	369	497.685657032132	2.05327907095348	99.2181091820906
8816	U	green	s3-rest2	141	430.490861752855	2.39956415020426	99
8816	U	green	s4-ant2	369	379.178344537576	2.73228212578776	99
8816	U	green	s5-rest3	138	286.632235624166	3.57980105545413	99
8816	U	green	s6-ant3	344	268.717378162577	3.78440910337042	99
8817	U	urban	s1-rest1	145	864.026490313245	1.15807229781836	99
8817	U	urban	s2-ant1	317	851.286969120106	1.17693545475447	99
8817	U	urban	s3-rest2	181	936.600025190198	1.0679423208238	99
8817	U	urban	s4-ant2	384	972.393467182937	1.02928960414302	99
8817	U	urban	s5-rest3	181	1049.30062769811	0.953121574702124	99
8817	U	urban	s6-ant3	325	986.945479596876	1.0139806038528	99
8817	U	green	s1-rest1	106	1498.81654113942	0.667208676120182	99.2118094386043
8817	U	green	s2-ant1	315	1499.45370539535	0.667123890511385	99
8817	U	green	s3-rest2	167	1390.36712375486	0.719392796612084	99
8817	U	green	s4-ant2	387	1368.6276448994	0.731442753981908	99
8817	U	green	s5-rest3	176	1255.72828791107	0.796473352019595	99
8817	U	green	s6-ant3	329	1288.20400382035	0.77713260171425	99
8818	U	urban	s1-rest1	178	629.071216258121	1.64931949148168	99
8818	U	urban	s2-ant1	387	689.400215816779	1.48362479950705	99
8818	U	urban	s3-rest2	181	442.041951636828	2.31466457503254	99
8818	U	urban	s4-ant2	385	505.929315965794	2.086298195232	99
8818	U	urban	s5-rest3	196	354.564803309393	2.93229869497546	99
8818	U	urban	s6-ant3	385	432.268045108737	2.51862818523408	99
8818	U	green	s1-rest1	161	755.384586178944	1.36211109233023	100
8818	U	green	s2-ant1	375	1388.44745620084	0.723755469849572	100
8818	U	green	s3-rest2	170	1059.75611976273	0.955017922926829	100
8818	U	green	s4-ant2	325	1119.64863138117	0.922251790926194	99.4120839363242
8818	U	green	s5-rest3	168	559.429749340186	1.99597334675003	99
8818	U	green	s6-ant3	332	869.256516640349	1.24531006323861	99
8819	U	urban	s1-rest1	177	333.755042747912	3.06572622121656	99.5651537335285
8819	U	urban	s2-ant1	386	245.812058758194	4.20731865717068	99
8819	U	urban	s3-rest2	196	332.91718671515	3.03676461483081	99
8819	U	urban	s4-ant2	385	279.716438366294	4.07114085623679	99
8819	U	urban	s5-rest3	185	395.826094153266	2.61936961945032	99
8819	U	urban	s6-ant3	388	140.337162779159	7.44257278445287	99
8819	U	green	s1-rest1	154	201.91055055282	5.48273909917313	100
8819	U	green	s2-ant1	371	133.481239653942	7.56281968938193	99.946793449551
8819	U	green	s3-rest2	180	141.69943028056	7.91912845775903	99
8819	U	green	s4-ant2	388	129.326843135192	8.62336753456128	99
8819	U	green	s5-rest3	179	193.55687584311	5.20154178022362	99
8819	U	green	s6-ant3	328	107.111867364302	9.57075197340688	99
8820	U	urban	s1-rest1	148	161.243625892098	6.23500841618101	99
8820	U	urban	s2-ant1	341	151.095967650339	6.64446654738146	99
8820	U	urban	s3-rest2	187	146.522443091696	6.85225222100932	99
8820	U	urban	s4-ant2	386	144.553348584319	6.9430625448065	99
8820	U	urban	s5-rest3	181	134.603110950308	7.46696141670991	99
8820	U	urban	s6-ant3	321	146.463147625112	6.87792592628824	99
8820	U	green	s1-rest1	177	424.040565974218	2.37036879670986	99.6463980895945
8820	U	green	s2-ant1	376	451.766046412706	2.219184732506	99
8820	U	green	s3-rest2	148	355.85753646126	2.82425457156534	99
8820	U	green	s4-ant2	368	426.864309812824	2.36314005882228	99
8820	U	green	s5-rest3	112	381.899878469831	2.6531325341021	99
8820	U	green	s6-ant3	325	363.060935971804	2.78124634570766	99
