# Supplementary material for: Neurophysiological Markers of Design-Induced Cognitive Changes: A Feasibility Study with Consumer-Grade Mobile EEG
Source: Brain Sci. 2025 Apr 23;15(5):432. doi: 10.3390/brainsci15050432 (PMC12109871; doi:10.3390/brainsci15050432)
Supplement: Supplementary file 1 [file brainsci-15-00432-s001.zip › S6_eeg_uncleaned_data.txt]

id	group	expo	block	epoch1	AF3_theta	AF3_alpha	AF3_betal	AF3_betah	AF3_gamma	F7_theta	F7_alpha	F7_betal	F7_betah	F7_gamma	F3_theta	F3_alpha	F3_betal	F3_betah	F3_gamma	FC5_theta	FC5_alpha	FC5_betal	FC5_betah	FC5_gamma	T7_theta	T7_alpha	T7_betal	T7_betah	T7_gamma	P7_theta	P7_alpha	P7_betal	P7_betah	P7_gamma	O1_theta	O1_alpha	O1_betal	O1_betah	O1_gamma	O2_theta	O2_alpha	O2_betal	O2_betah	O2_gamma	P8_theta	P8_alpha	P8_betal	P8_betah	P8_gamma
8801	G	green	s1-rest1	196	6.3978222654681	3.63545687096107	1.64662736497711	0.980702807484616	0.54066657123696	11.5557372329255	4.35413914205808	2.06198103470309	1.26532705236569	0.923194524907818	8.2127226342955	3.94533372841609	1.71664356075124	1.11185800518163	0.639197798258675	264.410695507518	25.0869027782327	26.83178706677	7.2973956567465	3.01384458486185	11.8630793056099	2.39660497118595	1.07203144875655	0.743726133621489	0.739531046526528	6.06291459539027	2.06804391892387	0.933440967900561	0.621557987972339	0.601313675277437	3.89905266407382	2.16023745659674	0.760832700680507	0.559897850253573	0.377807665085356	5.85661279726975	4.94326836301049	1.64638335401158	1.07077794950372	0.588866793594209	5.71726303317853	4.72311480370781	1.81404560291598	1.343123759716	0.802028257583398
8801	G	green	s2-ant1	391	2.52495502531515	2.14843209202705	1.28611515865371	0.812042088377006	0.294208096833419	3.61008397602908	2.35907856976142	1.21944198394794	1.03401808429031	0.528919091401953	3.54951377679959	2.5807269833642	1.52636439969158	0.964936179002022	0.331799768682916	2.14714113809998	1.82079121284322	1.18265643006835	1.2225562640794	0.708914680180882	13.1164948001973	2.32451409583775	0.627966075473937	0.720723852631112	0.467143077966876	1.48924530730635	0.935669849775811	0.563698475934577	0.462328567851502	0.239786902298547	1.21527357090531	2.02418756647239	0.661917131632405	0.470227773140493	0.235232154751548	1.97370172128272	4.15811018135904	1.42944177245962	0.895772566659074	0.356104891484807	1.8547251455176	2.62523102485942	1.46748709914706	0.931946980185089	0.374686815680614
8801	G	green	s3-rest2	180	7.33565187995481	7.92312397464782	2.12451484045747	1.14578025566691	0.417136104157737	3.75050963932869	6.12958793689991	1.5960966225092	1.31584152655706	0.701977067901416	3.80114913448408	7.17514159955648	1.54514637109055	0.963539867167426	0.33902300557682	3.40489224149934	5.06651063175273	1.43943671093782	1.22104252814348	0.637075535142572	4.20888638677299	1.67508796249236	0.812084806909732	0.651262502567806	0.432135195688777	2.567498503981	3.26569050566061	0.712937132299256	0.49655410951887	0.243681237834932	3.10800165556071	7.44018026051216	0.883504139868178	0.582691402332096	0.22935736599331	5.67876986069946	18.2585591482737	2.17430959769415	1.2957893303495	0.340065002614959	11.3384645231527	26.902586560593	2.39072927973945	1.63531106448495	0.390007406410361
8801	G	green	s4-ant2	381	3.07194494457011	2.81220913946168	1.33747020946799	0.848243548501033	0.324353529920394	4.56140937550943	3.0884502597299	1.37094543472181	1.09240392424129	0.623409116544989	2.6609720685142	2.85876506049296	1.44799828258022	0.935297022691239	0.346250565795405	2.732939027598	2.35061075999335	1.21887487790307	1.24779703759588	0.780073095497737	3.01937133567163	1.17908654471155	0.769765940451747	0.726698023785475	0.537237928031156	1.76977893270359	1.19280314311175	0.705562220573676	0.478946207700396	0.261763970299013	1.72108049903293	2.24027966601983	0.741837763539068	0.476818821558404	0.240022808096103	2.55914596162613	5.2596760396157	1.53391938212188	0.895108652478099	0.358730147754313	2.43706847542183	3.6625866182478	1.56980395738316	0.985191200555151	0.390674786255631
8801	G	green	s5-rest3	179	3.83658842747198	6.82133762378468	1.46823328256791	0.862137108065205	0.264334764356199	3.54716630728541	6.08901638075059	1.33594607889343	0.852811287221921	0.351671443267403	3.69487575470223	7.05650587875253	1.42534535432485	0.87866286492105	0.255479999747231	3.00031957129519	4.68624136385124	1.15297045176116	0.737512266745909	0.337651933691464	1.63104228022471	1.4287154245579	0.588419968195127	0.377385810443051	0.234514031924937	2.52794631630037	3.53133074201387	0.722164742121651	0.422268749950656	0.187706525620725	2.81501454328115	7.07260532838235	0.919786979032028	0.506218212046728	0.185982882035409	5.71971457754278	16.0005955880886	2.11699425873742	1.19358640700359	0.284336624110279	9.90711749515625	23.1482090955674	2.24861868553773	1.46537025384521	0.306159897021317
8801	G	green	s6-ant3	391	3.97255234662266	3.35464511208625	1.43813408544005	0.856860496400618	0.2725370872256	5.14853547811131	3.41919971105813	1.38355849750693	0.941357613111499	0.506838869617672	3.00983817757943	3.25402484404147	1.44208600676975	0.891858501069374	0.267582973901766	2.85116764686082	2.52275109326968	1.23790927341279	0.928236249044877	0.581335555432563	1.81720288248353	1.26733833552891	0.640965461050796	0.420066523158094	0.259647504692468	1.99837465573769	1.31406042814068	0.701225903958593	0.434249811472912	0.201821074459779	1.750033835524	2.91682861121417	0.773903279489262	0.474553877448	0.198691447986273	2.91491909236376	6.84123202077346	1.68877205671025	0.934428602900928	0.308656359406806	2.76295345061163	4.86021928488666	1.71227999095587	1.00138940144892	0.352904395076258
8801	G	urban	s1-rest1	181	39.1792971015786	11.1272492233739	3.89092135031975	4.34942843402016	1.64455338373484	390.786750851793	111.544203986746	50.4669125426163	28.425315174676	12.2160004804968	40.1582866191492	11.5491614514594	4.21581126703544	4.56365797794021	1.72002837557314	33.956977523369	8.81442831610812	3.0980892102452	2.77244471873346	1.35810248081222	34.5896994595571	8.03066950086036	2.65206179934212	4.05198322211818	1.67592040937312	32.7705572335001	7.80655271831363	2.60188420575296	3.54756206531467	1.39114745202529	20.5419832342076	5.9051763551245	2.18832634693001	1.21441838359574	0.613995838241543	27.3492379879982	8.49031860484802	3.13510784219756	1.75816399131308	0.85415280037647	30.1221793669352	10.2316360215648	3.25697028649564	3.16444201994699	1.25265118765522
8801	G	urban	s2-ant1	388	14.6423662894756	8.05204120923394	6.09635206822408	154.398195486181	42.0212963418068	64.6051993857564	17.334899640195	11.5182925741979	123.769787651681	35.5909749961577	15.0261064992258	8.09344632998923	6.18415096178233	155.10300813237	42.5244136040452	11.8651585179708	5.78010333442395	4.40342925666345	103.36843011649	29.5878873166174	12.5117238766256	6.39635207343193	5.44064329448726	155.783197529494	42.662337356828	12.5822604818569	6.46848383367225	5.2970727968945	150.652618302676	41.0751089576638	9.00675086948331	4.75533184983086	2.3222455305561	7.75318927960485	4.80741467741106	8.83401510855093	4.78895472810065	2.69622432693428	20.2494834727968	11.5526877561868	11.7885061263855	7.84535005788337	5.47868811952545	126.979754841616	34.9118009372728
8801	G	urban	s3-rest2	180	72.6577746867171	37.4189724142724	28.3748680919334	24.2755217654077	55.6897818221884	78.944733275537	36.1288782980435	26.5134194867937	21.4353766601461	50.1011188589354	79.9720491944134	38.9248334874788	28.959120532048	24.4720080867668	55.2164422302703	59.3617527668292	30.1369148513014	22.9670153522803	18.6257069523665	45.2692746659991	70.4772285212682	35.1075167258047	26.8086223676664	22.3797974630672	52.1942249558937	71.7738719294222	37.774826261188	27.2442548875507	22.4362159733001	51.7776003734398	40.1356908008951	20.4902382182941	14.5783415170625	11.9726345976436	28.5292246251079	46.5785279998114	22.8493382461822	16.0607561238451	13.5862734591469	32.0764282953563	82.2930278858451	40.1115790591815	25.0682735954466	21.244861748533	48.3829286199522
8801	G	urban	s4-ant2	387	9.79524819998564	5.70556971330142	4.83240630707213	145.306732400261	62.0425393834286	106.825353170277	25.901214473046	14.5762154427216	140.677267214895	56.698465821148	9.69657342554362	5.49635949596047	4.82754400378426	141.996676525625	62.2739096862693	8.13468253344586	4.56329144102117	4.21839480745119	139.247405466895	53.450169766429	8.70192054892574	4.70186736225891	4.19133735691479	143.223410435958	58.2354797139656	8.68772230467923	4.7864750648187	4.32587317627479	146.722214300126	60.8434472155187	6.82217693292136	4.20147486796732	3.69552913728502	135.450611781326	41.7630498835217	6.71411036514569	4.28036051276511	3.63894557475352	126.304897853755	39.6025314876148	9.24689990434829	6.37243028471885	4.77571327527958	141.716955397278	55.4295351725299
8801	G	urban	s5-rest3	183	16.3102411873698	11.0500595978057	5.94230981519252	148.082182603624	43.7176775537447	87.7131439214828	26.621336861875	13.6444080741059	108.204879482481	33.6462880670964	151.017272194275	52.2108343845237	26.6499249309843	156.22232951047	47.8311817324375	55.880357929669	20.0547982251569	10.5371935249499	91.8618428129031	29.1588574659255	104.660547195346	33.7125258424418	18.5695301406278	123.935920766199	37.3668209147293	126.488090290427	45.1069474523465	22.6856366614955	149.531189608491	44.1932500760455	153.914528449079	50.9762375862229	24.3743440675724	25.5103518455178	12.9305728702942	122.014418176899	45.493642206983	20.4333385375841	26.6951703976276	13.7736930043001	140.614125556878	65.0946174488884	23.6815666096348	119.013807862507	37.046321879454
8801	G	urban	s6-ant3	385	17.5925807423444	9.76912040056615	8.37579276977691	123.758088811395	62.5031734668234	67.3026657172835	20.855392162882	13.4178952020093	119.008912120689	55.2311581746444	16.8257300597279	9.5462912172154	8.13867426576049	120.985385991286	62.2393681574383	15.142302379408	8.65924029202868	7.64107625237889	119.611163839982	53.1986112585471	15.4655281592297	8.59661469699755	7.79281197900386	121.164446107025	56.6594526689197	16.2444530124201	8.99435921577588	8.11264369180293	126.689217653177	61.1711794422771	12.7546050770914	7.80324044464868	7.05893371475225	117.751130292334	41.1177725619957	12.2009468929582	7.31443532404924	6.82293768528772	108.766520147764	37.5794529392453	16.7200836238546	9.95164633778377	8.34086602752405	122.970346305103	55.6181238577309
8802	G	green	s1-rest1	188	6.29023987010637	1.18951884449205	0.741050986065668	0.485578163956093	0.263396501624858	3.02985652546958	1.25736691059921	0.795112782861932	0.518227603661952	0.355647564237925	1.7978879897019	0.852365250018202	0.579091284168477	0.396251181561199	0.222767318814024	1.4165502439795	0.68240358971797	0.509963270213372	0.376455198731085	0.299608852025658	0.722470803349397	0.58036800625286	0.46232073005091	0.319535101551427	0.286463592473551	0.689457392527188	0.435274798014966	0.334545269470577	0.231936944149587	0.158073118759968	0.72281753869201	0.592141518650674	0.510109659137155	0.30261126186926	0.185743498361129	1.07196859358398	1.01781789837533	0.905975585692653	0.555024202653887	0.262834030976375	1.3709699542623	1.12261491003578	1.0354316873313	0.694333273167041	0.320955366562703
8802	G	green	s2-ant1	386	13.3854711742919	2.29224553253261	1.39828378648111	0.88304670511644	0.875125707775901	4.77754336035988	1.95109046864134	1.41188475253224	1.07232690882488	1.20728478229826	2.82476574883425	1.22426186677827	1.10698156675394	0.728900521771886	0.751298933827412	1.83976898776	1.01821659399974	1.2094380946594	0.888327953603539	1.08822332210337	0.898635265784616	1.57165617996114	1.98246039868989	1.70788994560013	2.24183672962723	0.722627761987191	0.50838409890629	0.569091756274027	0.407443196550708	0.428500356572304	0.620589383103939	0.66870237799218	0.828658815246511	0.538027631885092	0.594936628905357	0.980420803043371	1.20251612161843	1.41891387438167	0.887847819819223	0.854211716243807	1.32902748706866	1.44566930409636	1.68636560964274	1.12723132637728	0.955798978873647
8802	G	green	s3-rest2	179	4.8820961706271	1.32484220784267	0.849980853468838	0.523663213053186	0.212709803665104	3.96518629740385	1.66807872129872	1.00360541081988	0.713861837366074	0.439449360050969	1.59899416887744	1.01192566703477	0.727144584070863	0.430414901553116	0.187426174559968	1.11055814444943	0.779650998081096	0.592347180233921	0.442587694963522	0.351935736146231	0.757480368421242	0.598140399711339	0.499021015141216	0.343147995090217	0.213653062547642	0.582884914816241	0.410510325291468	0.372174790280392	0.240104762696164	0.1360057606623	0.586403464114289	0.653524654530602	0.585653059468197	0.319164465231161	0.153779085042929	0.90168335892883	1.27328050664859	1.16418772189273	0.650839963499053	0.218563368933329	1.10120391291001	1.48801389312501	1.38163433567604	0.850316525521308	0.275664545186986
8802	G	green	s4-ant2	383	15.4470977486303	2.35902971096975	1.09027710467889	0.774894833846616	0.57795034889954	5.4537589943638	1.67585679346623	1.13060773833275	0.999271653997407	1.02091079280455	3.23600420540611	1.11779554299207	0.815032666614184	0.640056480345424	0.496202518598016	2.13042710142416	0.962366227483482	0.852563025207122	0.823522243186153	0.896926767776907	0.552853953455066	0.586109857732955	1.00634447705745	0.899814052646855	1.02907395195983	0.57937672668703	0.420005564012867	0.399062566463469	0.361272502093145	0.307064378601524	0.576948784785107	0.596092006127306	0.628971581901206	0.478906967755823	0.418984076903947	0.889773426252684	1.08682156529699	1.13442264505627	0.827318252310505	0.613377761178541	1.20764653075877	1.33265328880202	1.38395854780401	1.06403950690891	0.683735378861005
8802	G	green	s5-rest3	179	2.96255179976324	1.03690521455576	0.746387279312413	0.39652746442905	0.135238797163863	1.99014078554722	1.21997123073775	0.7074605900912	0.411491023690104	0.163668259047509	1.2945938482573	0.857775300692113	0.616321658324006	0.337547475507711	0.130987401435572	1.03319998687805	0.679712628692618	0.50331296793896	0.313355751535204	0.145650251902934	0.554709691783675	0.504474346542989	0.402576254981972	0.246264469193741	0.104798604577136	0.564082320206871	0.367454182154202	0.291500559120435	0.189387423461491	0.0934365234386786	0.591319530708421	0.581884276294109	0.481476372911294	0.245167149679252	0.0997189561870647	0.94035542130947	1.19226980623296	0.993294623770693	0.489947950409048	0.130542262275343	1.23547198076891	1.4175740928176	1.2580965953299	0.661716111149629	0.161774452074857
8802	G	green	s6-ant3	383	15.4774818171226	2.3192002468046	1.19177847995779	0.739801627774933	0.633393250376549	6.58432412407919	2.05827836498386	1.42386101533061	0.944627439149354	0.971905754615078	3.19577378678	1.14492752002716	0.951794885220761	0.606519253915161	0.542344099417809	2.137158227059	0.956597231810036	0.985198601265831	0.708077424697416	0.831458572962884	0.592673037687708	0.6797629206686	1.19021180236596	0.786791140181423	1.10377771343104	2.34336388955438	0.944295951570357	0.601189776524213	0.36042655427102	0.354625027807001	0.626020832145046	0.680142526760422	0.72602444043155	0.434736671248573	0.462063162128415	0.935553718614434	1.28575440868862	1.32830317502102	0.810129914920047	0.666471768440566	1.21768439934468	1.49538918098546	1.6034133698454	1.08605278757271	0.733684363009665
8802	G	urban	s1-rest1	189	11.1830553195318	2.09908992411289	0.846936983715856	0.502524447489527	0.265922270921482	4.43849528875842	1.54680604839157	0.756552657489703	0.529543699198333	0.380657630767068	7.43795342503256	2.28782859318759	1.16801847766352	0.609254824995779	0.257253157529763	2.49022784313716	0.94623165759834	0.638900589101033	0.462223782316614	0.330476085410809	0.68239698739535	0.543852650776952	0.571866830080977	0.556337913594572	0.465424339014941	0.777382858581041	0.494364031560943	0.396197716421789	0.292333810632827	0.206476563769181	0.736539667568216	0.567460810474265	0.508327014881129	0.319906183676578	0.204178428091558	1.15790532036591	1.14893814340353	1.02156679432596	0.668120716052134	0.311304262319403	4.74189486628192	2.39909000496239	1.83130915800732	1.15056576725142	0.493610358424592
8802	G	urban	s2-ant1	388	16.3895009043265	3.04051137541681	1.25836121077477	0.74439615026821	0.435249485226738	6.58645553334099	1.95556518712419	1.02701202678491	0.729895384128895	0.578055153491523	3.36913329388721	1.39891292798562	0.996547592791377	0.63024623263475	0.35668756368505	2.47877392193331	1.12864827721446	0.91328005581361	0.71605120062395	0.649298559906035	0.629296313877803	0.717389033897737	1.03875888801074	0.882099899664051	0.960731535022737	0.773617426112703	0.57512466671093	0.557946657937795	0.427248023632707	0.360291541594362	0.741037825261593	0.701308712575625	0.744916534298488	0.46644202734106	0.388783356943771	1.25263114957025	1.42325453316035	1.56985388342108	0.989878083203073	0.704746161697651	1.38179739061221	1.55117630224866	1.79471445250131	1.16936014231347	0.689221123287157
8802	G	urban	s3-rest2	182	4.41584355904831	1.52049226015894	1.01908468167175	0.478838904494795	0.232302002389428	2.36282930729385	1.43929077960615	1.02504790394779	0.491799072694678	0.334373383080514	1.15333374497216	1.01048242272872	0.714187251116755	0.401028488202868	0.176349901060745	1.17777331292567	0.796732502747205	0.66020454851734	0.382592066784652	0.318398886526869	0.498338834876053	0.661419404016212	0.67851136105198	0.416937183062129	0.398580097319972	0.57840005437565	0.531095637965465	0.489709013880172	0.246014700461107	0.184695620670033	0.634991230427153	0.776965232678945	0.830852242938336	0.28785825051918	0.176555133449671	0.942687612572206	1.74435429753752	1.97889740316704	0.592963662773166	0.23248932084189	0.994479193998424	1.80015887491486	1.86392411705493	0.729576217405948	0.275574414197512
8802	G	urban	s4-ant2	387	12.3678365710582	2.20059913142567	1.07126062706227	0.619969953644904	0.403773821087718	5.19851640527496	1.67619983755004	0.992753353381658	0.740978300174151	0.729797651107699	1.90592031444273	1.04496258370417	0.850483580543127	0.522424711704478	0.323309973201581	2.12639408159416	1.00591531792495	0.881172107242139	0.716142707837548	0.68846628697135	0.580670805043611	0.695259553348036	0.947427777539215	0.83412009247636	0.961194767186397	0.701751565396461	0.529219708269553	0.506009719606155	0.38907947916277	0.340819708226166	0.689040393276218	0.695981491548015	0.730284573238756	0.432627888473156	0.363994163657416	1.14821481034639	1.48922015719078	1.5643389723012	0.922081328743654	0.670667942064337	1.25700013634285	1.49787294512706	1.70560165489102	1.07559094698409	0.652904881834798
8802	G	urban	s5-rest3	178	5.60120185025702	1.35665995892409	0.72658793348531	0.451857744437679	0.222330220810314	3.19811346494979	1.68845957023859	0.737659943282882	0.473512657749484	0.366252733162016	1.27286690080922	0.98151761825333	0.556119669495955	0.387287172184456	0.191955012411156	1.30828145967158	0.912601917198225	0.547464310019358	0.396229735507464	0.336604504602102	0.5141723636905	0.736384587901099	0.719387174643032	0.538939047851067	0.449846035227535	0.53619579519715	0.463786768850644	0.425024688399177	0.279273068811322	0.184134314942471	0.550231359003328	0.641165102369682	0.61677108621875	0.306816830835267	0.178178888839034	0.988563967773232	1.40639561139524	1.04445964914717	0.628351221503548	0.232403139120354	1.03806633545835	1.44382580164017	1.12299737658571	0.778349935119427	0.25347495699971
8802	G	urban	s6-ant3	384	10.5590523473252	2.23234687291832	1.09136803385421	0.657259527586448	0.382704066081981	4.47393599643832	1.68133513545792	0.984158531208834	0.691734644400939	0.577069371460133	1.8017574855541	1.13035571009821	0.781970165947376	0.544727309488217	0.307104883276354	1.7076022114507	0.98278822752789	0.788336128149098	0.704379509323943	0.633014509783237	0.684228355443406	0.695907727751253	0.85766013645206	0.83968962629433	0.909583536536254	0.827515041914895	0.545412316262601	0.470752024774198	0.386024070034297	0.32429248620953	0.864348139740176	0.705554263628217	0.690510568776758	0.447895888339257	0.340974271568777	1.26162727203149	1.49106482110718	1.5679569319553	0.991451804497573	0.708256161089732	1.4346006908014	1.62128500446515	1.79869432933536	1.14928422347314	0.679996012637949
8803	G	green	s1-rest1	123	5.400074027478	2.56147369408947	1.15084176016465	0.911702014831924	0.369362774799293	5.05651525275612	2.11280067540281	1.18381976105122	1.10775913317072	0.703882054056674	2.60695039377472	1.95035274719	0.987730351479204	0.794124195394272	0.325088226570929	1.69999466040813	1.29726867902198	0.720549572808606	0.69685714722744	0.446260450272326	2.2261797644348	1.10254264953992	0.625963962706342	0.574565823243625	0.358578297645907	1.08432235125112	0.670915256663148	0.423758897547697	0.375793087603693	0.182253479926877	1.79026333826198	1.1842510021328	0.798880232411385	0.712222054981995	0.248754845184393	3.8323722213649	2.83852706730439	2.0883388862499	1.91428558059947	0.695395581177906	119.725146222872	50.1683089626431	32.8514924269054	1245.66864949568	1154.46131913144
8803	G	green	s2-ant1	386	2.34413478101475	1.88542971210075	1.13910956066366	0.83493439369715	0.338982255878515	1.92528454638729	1.56372902580457	1.07555323890252	0.944577274403495	0.531149916446927	1.80916409980757	1.61722380705702	1.06017382460581	0.751660496697208	0.308577075352707	1.39625560335994	1.05872024391319	0.755119583195943	0.649026203938923	0.342235073538929	0.780221426958106	0.650471640550393	0.488390283004531	0.520848358462049	0.332538607749158	0.80028078374691	0.620394940066471	0.463652289085497	0.425833390585454	0.20909471996768	1.07606710202426	0.9619862409792	0.814797383410522	0.628330060067482	0.240900278178154	2.15890525033753	2.05952677395135	1.94559363614353	1.45244388639962	0.426217724498755	113.550698109698	37.4515833829094	30.7103282769911	939.00499651181	906.549406530772
8803	G	green	s3-rest2	175	5.68523699952681	2.43692803425385	1.19604358775053	0.878446079900165	0.543599560989509	4.98338608095551	2.12665615708106	1.14495509490349	1.05396583338586	0.906877449539527	2.30760068493177	1.86541878847122	1.03688258899971	0.778707385496966	0.457445077052846	1.65152439456524	1.12976725718191	0.725068574361146	0.656825750791073	0.604446457035185	0.747929861749489	0.666587420015077	0.531023068080754	0.592515323921146	0.670432256681022	1.00395076974016	0.663411298186524	0.425774831137453	0.386935137115561	0.26412631801061	1.06355232408082	0.952219471569892	0.76217940331447	0.646294237915579	0.358879846210484	2.31477692385132	2.13550855130479	1.84855055499211	1.557451025847	0.654819734341191	94.1149319263794	24.1514146108576	20.0846058930961	504.681778090837	1293.43616363801
8803	G	green	s4-ant2	387	2.05055927395544	2.10847696534169	1.32228843427146	0.862084062726912	0.327883330285483	1.72704650986667	1.6189323463276	1.19363120665403	0.855746673378369	0.446499104447003	1.85167656068294	1.97081091359491	1.20945231000276	0.784567419997933	0.294895019607406	1.22489901665154	1.09829531431924	0.84588931353012	0.630586609743694	0.311806283250623	0.761737100018865	0.699488412107636	0.526529665572458	0.454239558008931	0.26222335644104	0.690638273909458	0.670544543597967	0.536659727371652	0.45187151027466	0.199211113111229	0.959680639678485	1.01007624860871	0.876561280353329	0.678370155323138	0.231390945635067	1.55097253893891	2.05438189257209	2.30988199970822	1.54658798493411	0.421430640255	42.9965200191759	13.6517299147122	11.4710462420299	851.686583081458	572.971460597561
8803	G	green	s5-rest3	180	3.78203218281931	2.67524886390215	1.17809643208782	0.787479342725334	0.250529892614409	2.96928962204331	2.04293689127021	1.10478921102119	0.800900560235805	0.355760673898306	1.76945114995983	2.24684105839551	0.995663555603395	0.677163373650755	0.226697715228397	1.32558627876637	1.34418623604278	0.701866149681703	0.557800264979612	0.263148150305332	1.39709531955025	0.92911872539399	0.560280890236207	0.4236253637626	0.187764191004276	3.13285065986694	1.50564533860074	0.891655918163987	0.554322249672585	0.202317736984573	1.00315781725244	1.28198530709272	0.975342413203312	0.706794680710562	0.200638013202551	1.68280351788208	2.97044398906729	2.38084461814605	1.71328667412415	0.335871353457181	30.0791340923658	18.1198392466395	14.2928230190958	649.973074120408	626.54806172368
8803	G	green	s6-ant3	388	1.62366764351632	1.63201753306535	0.938214634510643	124.574535342644	24.4265348021034	1.32749503228882	1.25689683373055	0.869231459177622	123.157708813475	24.1945249270523	1.44101508570319	1.55851788889167	0.896333148529139	113.216484699459	22.2924281590231	0.959330708344526	0.855554048530851	0.65719695209452	115.289916587216	22.7382556745299	0.898478731967377	0.6924869469575	0.565152725968813	120.600100871133	23.7534211572208	1.3436995450342	0.909757911992972	0.713057409042294	121.107181677396	23.7799685703802	1.09998160880242	1.17733993584732	0.911531085544434	119.147440216936	23.3842926675541	1.39933227527434	1.87872528771505	1.88005439564673	117.956053933058	24.6844613054072	21.5979341095214	15.7556371394114	7.86296060060435	758.695629384467	226.604255537476
8803	G	urban	s1-rest1	177	2.54370055956974	1.41208140633047	0.876054678226898	0.668066475060174	0.311512620292774	3.53265872064656	1.69518449713887	1.2464853584148	1.23271932083649	0.733457436122131	1.24669889995305	0.943789589744133	0.657254816000335	0.508190173788613	0.242767299605793	6.22913270586949	2.354690135625	1.04194496658214	0.853855136706652	0.486766528168023	1.14690128448955	0.671075838883433	0.545780775402982	0.538318163884677	0.316180792746345	0.97253431499067	0.590894539234523	0.392792569000438	0.371148713037444	0.142276863443664	1.12638948918409	0.73441495110529	0.565126242549393	0.541240057213928	0.218611917602552	1.78195639840044	1.52593136036803	1.38708079023225	1.26261892228225	0.354992565181981	2.35613993557527	2.17970337087532	1.97406185058926	1.69896829913228	0.514243722803434
8803	G	urban	s2-ant1	385	1.71082313743263	1.53082565956141	1.09970233924788	0.61097918989506	0.211071687890737	1.76967567809334	1.50604929694137	1.29648534863772	0.764358303332108	0.303942174214746	1.19647897603045	1.19296186098828	0.891224010161575	0.506088012334789	0.16859471616407	6.55761986258113	2.29833316557182	1.4779117869184	0.847228700749266	0.365113093731236	0.849588284930647	0.644601108705527	0.569316432466021	0.332500129683407	0.129458483430663	0.685484193256787	0.587485681335846	0.502793453333007	0.370263050913459	0.120181411860868	0.886049875036864	0.756203422524354	0.70821349753782	0.533924724517133	0.14933134193618	1.36828915573383	1.51533026325019	1.72713841616795	1.09766202835141	0.233633877015911	1.76118743834097	1.9460297849653	2.28216998144515	1.41408047302415	0.30393652370885
8803	G	urban	s3-rest2	163	2.4154064420469	1.68914291940771	1.11679404083088	0.536038037405913	0.218774937444057	3.07649937922149	1.83614946362293	1.25099710482365	0.684177826484392	0.318478417181452	1.16605216607922	1.22332478390067	0.864498119572347	0.433233688487618	0.179650572135778	6.5294737357511	2.19996917004792	1.62074593189355	0.776326980451602	0.410642294377289	0.801831518190269	0.64639835496494	0.55793536156801	0.309580578196675	0.127924549863071	0.567445525376389	0.54000611809135	0.470281537581341	0.302235723221875	0.112663236160408	0.764090943217444	0.778589062146128	0.691127418248981	0.46563834445652	0.151845650112588	1.4263425740159	2.07285124716731	1.96361174885283	1.09994824393229	0.254303055917741	1.66188856896124	2.60826062542946	2.51385134567875	1.44798670324588	0.357298718355634
8803	G	urban	s4-ant2	395	1.81858009727985	2.07708092280116	1.22765133114442	0.695471096605811	0.245530392284717	1.93051959143389	1.98732778901527	1.36695840951977	0.891140548617225	0.406881958413877	1.26088708911049	1.60474055465994	1.01215680897989	0.571385053874016	0.205829613870739	6.64245875733513	2.99964575378316	1.81231841726189	1.0177527855722	0.489480416896433	0.767666798778433	0.738008323936917	0.58596605042974	0.411079282105722	0.191859279350848	0.649261813362889	0.666770881018735	0.563992701237146	0.412134064587066	0.128995416888985	0.931833290588317	0.946530090423941	0.850224396838791	0.609192526282727	0.167564048867932	1.45707856757041	1.94202681893928	2.19890049241561	1.23103485706366	0.269503969652954	1.70880545179748	2.38134163885361	2.68812470789228	1.56610116994371	0.35442077594661
8803	G	urban	s5-rest3	172	3.09619938738851	2.01306749828169	0.998533682877637	0.616857026932907	0.217504662401984	3.77525459905037	2.17744859392507	1.2801082752339	0.777968470161456	0.338776394427268	1.37493818085528	1.50815578320689	0.700264257491688	0.482071660190544	0.180196190020572	7.12808037585318	3.17815987840609	1.66774295111936	1.06493954275432	0.508747090099024	0.782767977600466	0.721742302222193	0.532362609151391	0.337513348800747	0.13055457578908	0.598286181682882	0.601960797698181	0.456740026904821	0.311283445773417	0.115726554036244	0.87010479585409	0.903681378885431	0.809077354143201	0.46356480749499	0.15332305791269	1.49498175273604	1.87815588876669	1.98862898505931	1.11977098685008	0.260881749305402	1.8950123873014	2.56469178666773	2.28144677245726	1.4291879949543	0.291437487326233
8803	G	urban	s6-ant3	387	1.81118140825736	2.29604757973111	1.21411842045399	0.732587928227119	0.210938998499369	1.82215990283177	2.16078351361834	1.31705116332182	0.828687283123927	0.25098464290837	1.25368334109581	1.81820608044232	0.998958775609461	0.593904184941601	0.175539934115033	9.44874645114717	6.52671013673185	3.02628682333501	2.12212991578518	1.15304910769492	0.68290277231973	0.784345151619183	0.568956074873557	0.374776803868617	0.128846667997887	0.595911428197127	0.667306941124114	0.521151199258628	0.432215790880137	0.118556240712911	0.95554465495457	1.01783831890796	0.783253703734236	0.639161548823507	0.146069794639905	1.99481065955243	2.26225824779226	2.0227681932615	1.3244157760443	0.248095923785276	1.63492493938173	2.5892590507075	2.76186669758039	1.69792862577545	0.328961076174201
8804	G	green	s1-rest1	176	0.988662562355064	0.863050931037597	0.636123457553858	0.353408198786746	0.177242775776595	2.40126696396256	1.62180379352696	1.12607199481356	0.79772319579352	0.620409706840156	166.252041014936	53.9811188815511	25.0112741411341	8.88128809591191	2.73845878730138	1.27189812401824	1.15668656264875	1.35831518300295	1.18762565363045	0.987016621731457	0.777022516292083	0.628745274038827	0.46798276792627	0.303039980377007	0.196552972342004	0.573676755661996	0.515528324109539	0.364143020502076	0.18751318289407	0.107106890096377	0.744780426565847	1.0534420809444	0.785697630801639	0.292298046126611	0.133001106789423	0.930029429303158	1.41132517169946	0.895761106622694	0.413418745350229	0.144027613525923	0.225769205740006	0.227222365010723	0.170912960920153	0.126196219254682	0.100879975852572
8804	G	green	s2-ant1	386	1.70685616488932	0.997436060633437	0.809819598647685	0.501681010257391	0.309345343606101	2.11789813890441	1.63531256157246	1.60702199343219	1.31698793159041	1.38800485203749	1.84843356612892	1.42619929386654	1.12147822743968	0.615397549071502	0.318938138596524	1.38973609992743	1.30097794622546	1.50281324284787	1.51564208450064	1.56632740243032	0.880691947763838	0.755331702503157	0.748553890742378	0.579049586962968	0.546346011336764	0.613954340224744	0.537184406339011	0.430462386108431	0.281156968961814	0.19338692340864	1.48200438780718	0.962014791976621	0.859972726200489	0.40549291691596	0.208018523008941	1.07111362261642	1.09269458734366	0.879608251574403	0.518664270181072	0.266331428155952	2.40998439990122	0.82836664469997	0.464496711308568	0.247599811202793	0.14614523067398
8804	G	green	s3-rest2	172	0.968862990050261	0.981320862858369	0.76925414541552	0.428749313261177	0.222143663745979	2.13255648345904	1.57364579493194	1.21909459556711	0.772790646121464	0.66112788159622	8.18878179335551	1.99471115975021	1.15953006824389	0.554583595254578	0.208157485724015	0.92495979152857	1.01404258285805	1.06231068179393	0.938128641565876	0.98949870950497	0.653334166636525	0.599419167541848	0.607601973282061	0.306923153174915	0.297524866151543	0.479683766426762	0.526098590432313	0.361097962633518	0.184358374020608	0.126964245459882	3.27589218218058	1.70746886030712	1.09647446585792	0.413029218201518	0.170722625306896	0.863057611089087	1.29763541627417	0.899703814560321	0.407903890863518	0.171122472111285	0.145056245384391	0.167314168590929	0.11057778371781	0.0828779971794236	0.0826142999618024
8804	G	green	s4-ant2	390	1.84097102419108	1.18832334854427	0.960664953075188	0.477981658947119	0.288980353000359	2.81969665324311	1.94261891907583	1.61116248281149	1.06075402813053	1.12850307173575	191.833833510204	56.1923658251832	25.1374397883818	9.38991443185562	3.00504873668484	1.3887893479837	1.34694951675771	1.65376452011492	1.39547410867217	1.5420107587492	0.713575903868164	0.705667391346822	0.723617732318993	0.465233639061983	0.477608772692407	0.510433036782438	0.591380834567777	0.464051349934508	0.23114051166464	0.167052030378927	0.786668364518446	1.13335797053811	1.04446504843474	0.36132705852783	0.179174159497276	1.86919995581572	1.59863514483395	1.18786557422828	0.517032758120342	0.248029627548991	0.21138458444774	0.198535355510947	0.174378919694282	0.106888376718696	0.124405020980154
8804	G	green	s5-rest3	182	2.89690865752956	1.55713887501308	0.928669668774002	0.497140352657544	0.326808092497765	6.74563985299337	2.78766431187306	1.58696033987879	0.959492783548051	0.868788082451474	5.55108472319772	3.36777269320407	1.95486676944566	0.939207087982881	0.480558687159662	2.33009241605568	1.50054158102567	1.35378652883664	1.19706493289059	1.35166217054342	2.0035802315569	1.03768157838772	0.69250075876688	0.424908574079262	0.392050648982377	1.37731569550942	0.91522635532585	0.521047869191067	0.288601600652165	0.217569184891553	57.3336994677274	15.6025817806765	7.30669638135437	2.79696718622769	0.969075990527243	1.56142893289322	1.86955696741762	1.2005940883164	0.490742800003303	0.28989611593638	0.273714978825218	0.246000047337897	0.158911731700531	0.102305015609897	0.110220060295459
8804	G	green	s6-ant3	389	2.35783711439078	1.72892070839343	1.18543638537263	0.610129431793121	0.364585483916113	1.879878620049	1.87020976072517	1.22837953047573	0.705657081312753	0.568362251203054	84.0981213089214	26.0843874540178	12.6873075511259	5.09865519527053	1.60718492557077	1.19871267900752	1.26584912713719	1.02495921458104	0.761780124700661	0.713083091757171	0.801189389223012	0.68351302927916	0.506868711328235	0.340337552923282	0.267441507372315	0.643521488415913	0.732035041536333	0.4602960094396	0.216544142438587	0.140656147083083	1.35552462495017	2.00137877235487	1.17327229615293	0.383914334214098	0.178127630781103	1.10110521367155	1.83084259496615	1.07182629126842	0.423395791461167	0.193630380766343	0.169632954189501	0.196163023941472	0.129833270892531	0.0782060988688464	0.0871531056147692
8804	G	urban	s1-rest1	183	1.92400573384252	2.53429181921558	1.46596419157095	0.623339088254305	0.181558796139125	3.14568865291092	2.56008548759146	1.44044018983422	0.592773747274892	0.210344697039246	3.0527072339771	2.51578598898211	1.43420475636712	0.628303070307697	0.159080194114323	1.36335518880106	1.37476661826731	0.813955586262084	0.378109106540806	0.145490825749015	0.996831773366427	0.812692440800275	0.449170964666337	0.213318027412841	0.113071209128191	0.915929046522462	1.20370003028019	0.563245263903706	0.247928643704115	0.122217967117012	1.12748822757219	2.04260991788983	1.04336251935213	0.310983422648198	0.111237916193348	4.07721783321385	5.40139629499743	2.4515159676006	0.812513209400414	0.245547360027667	3.18960105613884	4.73494260275856	2.06936158934774	0.711093318455036	0.191855754253635
8804	G	urban	s2-ant1	384	2.49218130449498	2.85969176486272	1.67867965128096	0.742260321904203	0.365953419653639	3.18519902224861	2.84891807655036	1.73883393989151	1.25325177723918	1.39987885268297	2.42320206683884	2.56986329039582	1.52756183854843	0.666086467174084	0.26753765601534	1.81853519272667	1.65158574018263	1.10490670198828	1.02048973410234	1.07145344086795	1.07072040202885	0.831185428094615	0.504405990039649	0.252786007008437	0.161566809623411	0.998153482339033	1.40210336902377	0.729893235693687	0.280340852292891	0.144955932513465	1.37707085442252	2.79996650677764	1.41402296741532	0.396608370988391	0.142171684994758	7.22666051731657	5.53823116365739	2.90621881409848	1.00590385641453	0.308936527549379	3.22448028910573	4.50277270450133	2.30311057064023	0.79766293453688	0.275257193890546
8804	G	urban	s3-rest2	173	2.11367439556236	2.21728785829908	1.42583853874677	0.55845208099436	0.174067383946613	3.92137901383521	2.46757483473105	1.32636959239687	0.583450630238767	0.200301283862743	2.56262950295017	2.08602408932884	1.32025193807425	0.543704985423095	0.147831071261418	1.49576611668583	1.22222777269462	0.736399798489978	0.341850582303193	0.133767115343287	1.34055309094794	0.757690334743585	0.443732285646679	0.199211353789602	0.0994716313820538	0.91844122742591	1.07812659960607	0.500029075465422	0.215900386483589	0.113821071934632	1.24649598143462	1.97576750174146	1.0904562668613	0.273355108319815	0.109405178096644	7.54845256355327	6.34078819001985	3.1410215490602	1.3488858032777	0.326150984205777	3.34312826491397	4.15568083871282	1.78103792676278	0.639307815086931	0.178813745145858
8804	G	urban	s4-ant2	382	2.97033490157424	2.87587160955239	1.59327137766506	0.743462746432655	0.361331235937618	6.46005412496586	3.6297138815078	2.0351721214073	1.26531895592431	1.1670580058032	2.28160765502402	2.47496036034098	1.39634013733438	0.635365226204333	0.248327930450196	1.90320318277027	1.90947567834122	1.1987571779308	0.949394786635622	0.866317924648203	1.66782975946917	0.973506167217018	0.534707097822856	0.261455644775617	0.143514532884108	0.927231610460718	1.34671371789622	0.688236216428017	0.284980780169561	0.157582067336561	1.36288319805358	2.77749983674658	1.40705130823414	0.402325042892326	0.151631513824563	9.57537524435121	7.17843325121306	3.94786023820861	1.54536551158633	0.490317988932946	3.09897462511673	4.34038765929938	2.30368389286262	0.811688680221257	0.310581392653175
8804	G	urban	s5-rest3	163	1.85197383843536	2.41795234751562	1.45741365745898	0.624227035715725	0.233391102140181	7.36863873695254	3.29454820685859	1.90302299918369	0.839985672238996	0.402554013293428	2.10624118874042	2.29898999659836	1.31014630448109	0.563174975574415	0.159894775810939	1.26641935866453	1.30483291943176	0.78217567067036	0.448131434188658	0.322922697780938	1.19129980172496	0.715393218703297	0.405934683869534	0.193677603571338	0.11295346344631	0.802472364753965	1.22751273904579	0.542194448825751	0.235613773344071	0.123159205168812	1.11416353208862	2.29041593806841	1.02822442042997	0.317662950467438	0.123638327648602	19.404528915035	15.7576899736155	7.73675562535516	2.77709346451445	0.739605734771204	2.95933180378121	3.99628456877404	1.90463553774922	0.712024731067331	0.199274705734171
8804	G	urban	s6-ant3	388	2.36959336807688	3.05598534806697	1.68222787760505	0.865217174291525	0.533349787995194	6.91815875345049	3.7974389097587	2.45278085296519	1.88678333194054	2.03807835794209	2.43435145295258	2.70909536196745	1.49962013369216	0.664910257575291	0.298223555631071	1.46343781002175	1.76065242242179	1.20688974230069	1.37808594761574	1.53400746314962	0.872733146329483	0.751392192288093	0.434826657725532	0.21401912566969	0.137791715264662	0.939487598170464	1.49044070274569	0.677031445825944	0.287932535642041	0.157876289989916	1.63133384044068	3.11974500446613	1.43446117588912	0.423917781752483	0.165788509954738	29.1009767275557	20.7278839586789	10.7299398498716	3.56474428758667	1.03427448640476	3.06734548395718	4.81121395220719	2.26441083386121	0.834012994282682	0.341804000991692
8805	G	green	s1-rest1	NA	NA	NA	NA	NA	NA	NA	NA	NA	NA	NA	NA	NA	NA	NA	NA	NA	NA	NA	NA	NA	NA	NA	NA	NA	NA	NA	NA	NA	NA	NA	NA	NA	NA	NA	NA	NA	NA	NA	NA	NA	NA	NA	NA	NA	NA
8805	G	green	s2-ant1	389	7.38344724872911	6.99103318188772	3.11158232597276	1.48713425916424	0.257179321570355	9.58740636917276	7.81168782941155	3.01142579767738	1.55687033490103	0.276988516185964	5.97224932849285	7.15163831783248	3.34952311006	1.56673756804797	0.336734669630321	5.09469200466362	5.84476542578586	2.67019390832334	1.51045973303615	0.257128818025853	2.67122169618083	3.63335777854835	1.32704271443947	0.604681462371195	0.190560524902652	2.16850214220833	2.39916598276449	1.39769981287903	0.557193095728944	0.166022423147473	4.22421698761533	8.256001121149	3.97446542561038	1.65563910223676	0.250678300310114	5.78341780729421	12.9123599792034	7.81194768973962	3.5139942893049	0.403893349432259	6.18079569562743	14.2679868201906	7.27839797518479	2.6479695488275	0.478049756201462
8805	G	green	s3-rest2	175	6.75828081661268	15.9657940255564	4.01619456889685	2.04607772635319	0.318309055083684	9.33884841574269	16.4092311065132	4.68492477634578	2.35670986648746	0.387514262806641	7.49694534050148	16.6168388743842	4.03450794847978	1.99213495403924	0.349199419179753	5.93694391392323	13.5701925118678	3.58821657175275	2.13346918404489	0.309125820872721	4.11974957729522	6.68827153269918	1.86035037648637	0.804284408190783	0.192506496010516	3.23931135234696	7.09468757791249	2.02154841542154	0.865215890766685	0.209376851795148	6.46357812866539	30.1069070885971	8.49802443439439	2.72798620558095	0.392347997795876	11.3502236698363	45.9077793178268	14.571345618382	5.96525523120139	0.746377462844931	11.4619731309569	35.6805987802186	10.8505712310653	4.33303198352015	0.584753537913837
8805	G	green	s4-ant2	52	5.99893930073383	8.64229532867304	3.55951888729452	1.53579831725936	0.261872628445852	10.6796202713745	10.1510706975508	4.04337416063844	1.98316385953358	0.399545845881782	5.23955474375327	8.42600257068062	3.89561464926218	1.56662387574341	0.278402152345285	4.67683218794694	7.66953699771287	3.09944160339325	1.55717203794368	0.264601423435857	3.336569739473	4.33691943542331	1.37678227156216	0.695137917878351	0.193011927003539	2.31920255330664	3.11561066804648	1.38608775648788	0.599772434323971	0.16237924958646	4.63355026953257	10.6497921703479	5.43358863347062	1.7443447611091	0.281613088549267	7.23215610086116	17.376067625775	8.11248113608291	3.46919937112474	0.465195071132206	7.10763423920803	17.5009924754194	7.9967342101229	2.69172114238441	0.427628436062984
8805	G	green	s5-rest3	197	8.20812989484639	16.2531631752846	4.22823815057274	2.18899315126517	0.351920838624198	12.9851984139895	16.8476062833386	4.47438501063557	2.36686589593755	0.476845751400651	9.91868828146518	17.8298785766268	4.55558856255132	2.14658002088469	0.348945037629902	6.9722481813859	14.0991460121944	3.53036405228042	2.20309431083095	0.373814457065024	4.56832006128577	6.79017056438601	1.91367697374747	0.897116044752375	0.19301818319724	3.20217812099363	7.8661767571725	1.96050385364488	0.885923231502825	0.17808790311	9.80282180379404	27.2513209033659	7.93264840654635	2.76207367230978	0.371134655892917	15.3819863831683	47.5438486208854	15.4594342137889	5.56461495501965	0.717442221290084	15.1794122258987	38.6283505780492	10.9225433109831	4.24573613115813	0.721173317247041
8805	G	green	s6-ant3	388	8.25469838033262	12.643716020074	4.4047550128471	2.07853714298899	0.279804515475855	9.90186402768885	12.8131148589467	4.11268388118038	2.11238828087657	0.29085367185713	9.07288987380704	13.4396829945935	4.57447145268983	2.04342248202394	0.291858552069407	6.15237541259997	10.4050319266449	3.63212801691311	2.11766835255435	0.338114236095083	4.07507464772173	7.10395746233559	1.87335389780475	0.869251303063299	0.197548618337874	2.54857971439129	4.34037919673195	1.84654581776375	0.737246861284798	0.161196210796414	6.59416642760372	19.030654345999	6.23454069192978	2.18851284843668	0.302452359855648	11.9774568504905	29.7717624230026	12.0568703730539	4.88804697260276	0.556953043730224	11.1962763383311	26.1482198710795	10.0350261710347	3.49063401044676	0.488558502599201
8805	G	urban	s1-rest1	177	3.6146422837654	9.15940365794715	2.55406783222419	1.59571978627338	0.232599465289702	6.48101765810129	11.7593448746214	3.31121877598939	2.09552377938903	0.275554223527406	3.0793147708099	6.64352513831789	1.83302611739736	1.09867934645844	0.184605707222682	3.65708709561154	9.11622126915939	2.56050242268611	1.80050652957981	0.2429821183566	3.00595680439081	6.62695300438653	1.99283129150338	1.00840776310398	0.212824249291975	1.85349788651409	6.85086188682567	1.75396838531124	0.910379593609669	0.175429340447169	3.57921263318655	17.760346586847	3.54771929846821	1.9581046772531	0.255178208183435	5.67786695412387	24.597022573978	7.93503437939161	4.22154925531111	0.489480520505554	6.58412023974904	20.3619782395587	8.13083436010102	3.34041565905497	0.468736065158092
8805	G	urban	s2-ant1	381	4.91258820871542	4.83122282058218	2.23632367112457	1.28305182178507	0.290817786234422	6.42859013101355	5.86761312764908	2.36978934058582	1.46230972831573	0.335969872139639	3.35821441883564	3.64650996068936	1.68122412191476	0.918495264413686	0.238295404137511	3.31415263643054	3.96891263872185	1.93006130344038	1.30026374703228	0.326990491180957	166.886058333052	33.1478539294444	10.1336463662627	3.04454884579433	0.74932691894779	1.75718212456816	1.83163587120051	1.27000937666584	0.583860857214853	0.178674925472606	2.8149219246238	4.6689045822652	2.34940072236688	1.14700338234878	0.244909682396884	3.53209392220568	6.79275879801094	4.41730459119509	2.24851245270528	0.347920148577516	4.17683908484071	8.85332794477273	5.29334362953348	2.11206310529741	0.42571593668984
8805	G	urban	s3-rest2	189	3.89790822784278	9.33525602404612	2.83539756251388	1.50232288479078	0.251726965606938	5.22032944761438	10.3615847824504	3.37127630835028	1.84423802470152	0.265530013707545	4.23462584570398	7.91363964251472	2.31615541109886	1.21170890822935	0.239947631678255	3.20498851390455	8.4429094548899	2.65429487726234	1.64332949967615	0.259412059610285	3.82875134670243	5.83200020178599	1.92348183164593	0.855489868464855	0.192779607288438	1.9522812685982	6.99928726400811	1.47665936921786	0.810947993793817	0.176874715575686	3.80480334642279	15.1288851403591	3.21205165578568	1.58925288647332	0.236814881909898	5.87803753331106	25.2281911814578	6.75304477443027	3.39539847392306	0.45293037553912	6.30854308876852	22.1576834532867	7.19374596151363	3.02604472543379	0.447066502843114
8805	G	urban	s4-ant2	378	3.59218220674525	5.31903360177373	2.19241535389377	1.21389703382269	0.22535433448082	7.44633373959917	7.15973188101624	2.66530034023954	1.53528189635314	0.270904177897873	3.71714317109108	4.41660216549048	1.84238566642927	0.991783763253419	0.221197313105065	3.05186409172995	4.82221750528224	2.08241658477187	1.32753079709458	0.262462689375475	12.0814463179791	6.20510529614732	2.06777556189007	0.938204482876878	0.275810771654866	1.39569741746806	1.95010064794449	1.19062127759527	0.519662004877769	0.161974850703264	2.58908885386419	5.70454819688288	2.30656856482908	1.13357381236447	0.218941942550583	3.76946841113975	9.80391701675088	4.70434089208109	2.42444076696377	0.322110199334864	4.47700230696866	11.1181319281112	5.43342577459164	2.18754362725126	0.403505293622306
8805	G	urban	s5-rest3	173	26.2309990311153	17.2899134346869	6.26888838871831	2.79612167182557	0.678617830677952	9.09260319267413	11.0834580296222	3.55308985500903	1.98561444648416	0.488146270403061	6.18434136739097	7.97411708609252	2.51882036161075	1.36140568005394	0.447565890182617	4.74735920099847	8.51645356729234	2.50826497509771	1.74413355860681	0.406042457204809	8.98033438599685	7.35064116032481	2.29438771313778	1.27729224658219	0.587429943151253	3.13767783665357	7.56691340562562	1.75394544738213	0.901173362652007	0.261800647364234	5.70347928338437	16.5468360224088	3.61997843644498	1.85873651140937	0.373059081790156	7.89103708041337	23.5885909720536	7.58474904658764	3.4578287432757	0.60628193155547	8.77674403595364	25.171176955778	7.87638301568079	3.17301718929565	0.727217623034107
8805	G	urban	s6-ant3	389	3.54947435616132	6.12053830282128	2.54538280816778	1.25214489991204	0.215488407090829	5.88038037035552	7.18169545231214	2.78435652616218	1.48238753637361	0.263584917911934	7.44160841710975	6.58558851919426	3.29927812196823	1.71788075227222	0.748044638977006	2.98810146420631	5.3063648181698	2.19888820761672	1.29586737589924	0.240387344215303	3.63770138309839	5.11069518251142	1.5623385300295	0.740979585131622	0.199174172333422	1.45025560797493	2.16427139336702	1.20511886611398	0.51325537357514	0.151842499667833	2.76785337461804	6.55623905821815	2.3457660631061	1.08898107090098	0.198404809341162	4.40630131631645	11.5777414390015	5.22252604160836	2.50964432492148	0.320586956526357	4.88760899662012	13.0033353787851	5.80065854834951	2.20906341559541	0.387987102865325
8806	G	green	s1-rest1	183	6.56728783869654	2.0541363818181	0.910904361526855	0.534633199343492	0.307856725547417	79.1186575801482	23.144784827991	8.37450036205057	6.27173176784103	2.7456931628378	4.3134618320406	1.19358982846017	0.509435339406699	0.344965536180978	0.194748000497717	1.97745920962176	0.895921172670362	0.490029216433415	0.364748604937012	0.325657069501699	5.9566451711249	1.1119522570305	0.616761125372821	2.50461508809848	1.46571084338852	2.66783436127018	0.970471240566495	0.535174021999699	0.296422423191872	0.167851048996923	0.988646407501828	0.526209673335295	0.303519918602605	0.201275926861533	0.140186528982211	1.07474305715383	0.707168323171581	0.370652491042358	0.248683837604457	0.163426354681535	1.160276650451	0.789211857589512	0.420088235324788	0.284884543083878	0.175462217748676
8806	G	green	s2-ant1	388	7.6060327904137	3.39518715966943	2.18530036050818	38.7862918921523	16.5987382618525	13.5825238469302	5.16570988275397	4.05721392900927	99.7188613084143	30.5221646145084	3.24002777291454	1.34654426790481	0.702498435082694	0.963162396171837	0.683730589113524	3.17801507453968	1.74964621967271	1.33663026062247	25.0367738608448	12.6331788780482	6.3656793999537	3.62589337104712	3.29858388116554	112.347922040167	32.7802427880662	1.95882013637468	0.887194515570365	0.509943688715829	0.289845068408381	0.248000968914313	0.890577433347875	0.562089287295944	0.310900149982121	0.222888091190308	0.224194636981417	1.56412837964497	1.01880369406568	0.599723729931229	3.57900097624876	2.20460942223543	1.67193032122537	1.09514439227398	0.62012491935345	2.62493772248813	1.63069379448341
8806	G	green	s3-rest2	182	9.02692098643494	2.97459814850818	1.43510714746478	0.640133827923062	0.293421471556128	21.8571615885325	5.85615365144619	2.44940486110408	1.11859759613012	0.56158200465825	4.90935728454908	1.87275544100248	0.999174231547712	0.429157977458223	0.212866667738748	6.11086110188001	2.07657102549937	1.20729152254306	0.490880208838529	0.313079106380448	9.50417290513043	3.00337115841657	1.76953039661482	0.687931128784625	0.355047332084278	2.59533924389269	1.01236755755986	0.616184285371438	0.270617956886509	0.153058354303884	2.83309190569613	1.04840921312895	0.565725098490958	0.245039069151693	0.129344905677774	4.63146692615975	1.79873534216763	0.950075558806295	0.389469947954839	0.195848122828751	4.33698163683821	1.84785434446137	0.946698917719289	0.393281981291607	0.192864979495177
8806	G	green	s4-ant2	387	7.18069804827326	2.71894826978295	1.32398518572662	1.23000997230792	0.697690215813425	16.6955742530981	6.25703419115515	2.67447804624106	3.85491984515452	1.83148226221085	4.06578370183066	1.89520869124615	0.98948971364203	0.53370910209537	0.322375394731893	4.2589482969733	1.92454153425697	1.01078526100534	1.00766297774384	0.6552426800423	5.71637960248075	2.35043365298387	1.33816086897216	3.82420919539117	1.73451406603455	2.45214298606194	0.9908620961044	0.567128615547678	0.292417234220985	0.184321001777546	2.32248376231699	1.04665952678705	0.551801889569311	0.302200745612879	0.195595391796984	3.1462546112864	1.63924899745063	0.815924897882172	0.466396324115687	0.294430075444896	3.04007227323527	1.62726536098397	0.847047101387294	0.4695258432128	0.295449547629543
8806	G	green	s5-rest3	179	5.15756217422405	2.04766896231831	0.994535730894926	0.5594415263152	0.272091723900204	6.73101283496024	2.85821740351407	1.24024453468247	0.853491337366576	0.418739234718985	3.56020193809339	1.57632639689623	0.831750975344255	0.451193398448515	0.221966474902741	2.88528121134258	1.22224817253149	0.697640838614449	0.433711954154141	0.268877325064768	4.47287795732757	1.68711991784558	0.96902748075343	0.530654755190766	0.283183103350657	1.67101788508861	0.747100059409689	0.418004888523506	0.256303533751124	0.14365358270588	1.58118675518272	0.719621919092525	0.391555964305834	0.23096089200688	0.12672155855227	2.13723951522197	1.04255286696276	0.590541354493473	0.331256469386534	0.163635453100308	2.05170651054891	1.1367281203352	0.635094825800881	0.347343816542953	0.166125393875344
8806	G	green	s6-ant3	386	15.6340980320971	8.11580659912849	5.1380674507405	5.82195556293895	13.7363357285492	19.8582139364002	10.6404595969313	6.6389138879446	13.2014570093662	19.6878886855846	11.5972561057957	5.94973968643354	3.73714013973403	3.507610655489	9.60373192292355	11.8572595826503	6.72090574492714	4.43895043475163	4.53754655625183	12.437986535281	16.9079821389633	9.13622372591817	6.38836401964367	15.5253093955689	21.0441003387173	4.81570884136268	2.48606510443268	1.60028078939698	1.40154683168748	3.90357099554756	4.99815393403056	2.71202096578181	1.78799735586823	1.62260642036148	4.48717838828517	9.03347697461913	5.33218477776019	3.44348067139987	3.27798863734756	9.48684601348723	9.10354315175479	5.42138171227602	3.47244996150871	3.2529678100326	9.3351011041669
8806	G	urban	s1-rest1	184	2.86181432399956	1.17612423248849	0.566154286859872	0.308433664217253	0.175237669891984	11.0438770667783	5.26474212824167	3.02741943825295	1.46144476460019	0.654098541738337	1.91864453727002	1.07529083898914	0.549858670621185	0.300669390407442	0.157574157660487	1.21108262874855	0.672596646319432	0.430882178632517	0.395262496806594	0.338537722285834	0.102990790569381	0.0475967555335557	0.0501441684867337	0.0832141145629878	0.1680970993059	0.456157314471411	0.343220536415415	0.228636210274409	0.155916728895145	0.103546683103725	0.556657941304519	0.414888826023059	0.258435766354799	0.166800539218583	0.102772745429122	0.827983996248125	0.886700022920654	0.470447247953807	0.255577400712047	0.13070994808417	1.08780877762718	1.08418130295921	0.571163061406029	0.291651255498747	0.153721128987816
8806	G	urban	s2-ant1	384	8.04558182489409	2.50799458199429	1.18935740212473	0.659386876591865	0.33794628906175	21.4333160634169	10.8102068462832	7.69646648768565	4.53738626878897	2.01117976640115	1.65198991705021	0.801633503192869	0.487598709724877	0.290772841749131	0.171008115613587	2.19850139756024	0.974831426805674	0.529643815571502	0.388830452083271	0.291577833697005	2.38331153128871	0.83198519781191	0.439721673451041	0.261085610670658	0.157760313810422	1.16719056422632	0.628815099263839	0.430376072509834	0.284403065472889	0.214624303153413	18.9540024369188	6.55222019923982	3.43454102121039	1.76282092486268	0.798438756011964	0.923032328246546	0.934422103034051	0.565053497181859	0.358434486794322	0.178018464608302	0.834027917517794	1.03298781058516	0.57784709103932	0.338739306346981	0.216377618637036
8806	G	urban	s3-rest2	177	2.91337150016452	0.915413121340121	0.444468037282478	0.265858171371205	0.158559087051725	2.97272047953159	1.08847003968782	0.578401701351919	0.332322668465607	0.19877030275617	1.18863729527508	0.631355243913313	0.330101957884226	0.212608625890555	0.124215054790555	1.28805897592682	0.576322408436984	0.413021655932708	0.489601040234612	0.426823512759128	0.77887686208896	0.300695362993137	0.18121944794642	0.16213603214107	0.313907382972237	0.604345334958082	0.330938362591754	0.215062127087316	0.14425729439393	0.113270901357483	0.719466344581802	0.395096424743266	0.256804904897304	0.155145103700992	0.0979381187977137	1.75362082552351	0.767335094385907	0.423090626174358	0.240295732398067	0.124185939083173	1.17346808237033	0.923326853524813	0.52722125034289	0.283763383698635	0.149790710304644
8806	G	urban	s4-ant2	383	3.09458870182605	1.0494700970662	0.551164927135865	0.441129755093941	0.317284423716212	9.79610994791312	8.02006986902793	5.98460794349092	3.6090612308768	1.1677264366255	1.70523891069256	0.857743251550476	0.521832891273408	0.404971984642302	0.266036943818017	0.766150223719394	0.521752537904487	0.383632128650059	0.445458305983211	0.396589335220186	0.0475336377468496	0.0418510739770167	0.0339935058909874	0.0432148272184251	0.0591274018004149	0.478511370259163	0.411504501437978	0.447325398711543	0.498420638613141	0.418924312882771	0.44973395851795	0.448821503052668	0.312160602656116	0.286001883250367	0.239450419615008	0.609458381184998	0.890622802642157	0.505439230406045	0.387163528588634	0.28742886262461	1.33911893444526	1.58714914805378	1.18764214431458	0.966836726648042	0.772855150448603
8806	G	urban	s5-rest3	181	2.37629511131853	0.927331729537421	0.441877508479612	0.279912440456581	0.191557115038627	3.49904594941205	1.23930857080851	0.566439037580424	0.332554289629095	0.251004934582031	2.20303453083413	0.881321215576323	0.400456952406479	0.220513073800214	0.115334941045613	0.949598466345794	0.468224761557803	0.32572241129893	0.355667805462327	0.392305476534735	0.750617096181481	0.474926941603367	0.383161970080952	0.44718185735095	1.07467734242616	0.553411428844651	0.332659233553657	0.212917444865362	0.172394225225501	0.144388207118913	0.581252913093779	0.362160548448914	0.214912928093439	0.152048992668349	0.119367410952864	0.757103359992386	0.599984838363754	0.350517904425334	0.206391979066607	0.133602747970647	0.983081191075834	0.78796090117973	0.492548914114837	0.261504121866316	0.187626963792125
8806	G	urban	s6-ant3	388	4.52232290929007	1.12827446802868	0.552406992291777	0.37242249270608	0.263747115057359	3.33557525826333	1.17900036923974	0.589685485702956	0.395829227740906	0.27570803090693	6.5458688980215	2.38571170726746	1.28971422390948	0.595551759536276	0.29712970578393	1.40656851169313	0.61547489688176	0.397831596408921	0.380415196711313	0.368621940141336	0.120523261513658	0.0612587232721389	0.0475000329667465	0.0587414605994003	0.07041306845404	0.462605498830673	0.369343820863122	0.334657543801992	0.304477878731289	0.247363462077198	0.456280692159904	0.414644568559399	0.279843135559455	0.218100976188628	0.168061684325308	0.599645399190165	0.799370117913662	0.457199165800466	0.292221362348517	0.199821644779316	0.776361185929999	0.955974978953175	0.616770319884066	0.402623531066901	0.273516076755056
8807	G	green	s1-rest1	189	11.1506537213374	1.77456413586142	0.812703559090327	0.581641012650768	0.50880245993598	5.81891224994367	1.1507036098032	0.908094785396177	0.832135695411645	0.965431742758828	1.99449424495613	0.63916894200673	0.394297906202168	0.27098310925098	0.236637640625317	2.26783104772129	0.782115620081302	0.756923677915326	0.753487208587619	0.872975195284292	0.76847906091936	0.495992701290801	0.5675085395423	0.640086969746959	0.738418425568875	0.598737259981107	0.414558673259598	0.376779446792718	0.30651664310011	0.302569486243712	0.65307412969032	0.394565765282182	0.315373475083639	0.246442850101306	0.227570043141386	1.14084295278941	0.472041206969418	0.357006657600132	0.257079331348467	0.245770860336296	2.01443392189395	0.819730928376727	0.65293805959559	0.488471059347309	0.450220407246617
8807	G	green	s2-ant1	387	11.7046916899161	2.04619460360837	0.79170476625835	0.713500191825659	1.04076251700174	5.36501634922665	1.69993415923535	1.05104054286226	1.43996815825638	2.39335352189283	1.49733011016982	0.587252263907124	0.375547472961476	0.359791730494068	0.528538220613935	2.67843245377122	0.905351944125592	0.660581512810433	0.822350811045399	1.18457280067461	1.28351516222959	1.06264723885669	0.808593860009271	1.38101500290334	2.71335562323762	0.893573482925505	0.603316093436435	0.446754960747361	0.471588002303635	0.677247899861359	0.906547541364961	0.563443782663299	0.383611488160887	0.38972726421929	0.577045694714456	0.817858675412878	0.548611716932064	0.409394858235782	0.437521251486414	0.679844991752269	1.9879811344152	1.03866052858804	0.757033727218742	0.814697888379776	1.133745298371
8807	G	green	s3-rest2	182	10.5761015345955	2.04180052203934	0.835029940295104	0.580086086005366	0.539387733107851	5.42286649830795	1.24355189565612	0.65776593300579	0.524988245209072	0.428338221432181	1.75065747337245	0.604245260372632	0.355355522997035	0.232824637107714	0.157131115512083	2.44630884843981	0.760999543085405	0.479820103045506	0.428152431893144	0.358231370183436	0.984359744864126	0.446912127616743	0.338327420654896	0.261509916260595	0.247954002033668	0.794026786938331	0.44539989460072	0.33269817199856	0.240388336549038	0.186493353800487	3.91148048786284	1.31649045518009	0.702841213903376	0.3641837794305	0.177387561288003	0.680489835816246	0.454191679088786	0.38448149299958	0.248168157317142	0.164990189121078	1.55565238487854	0.883413530442779	0.767920799169216	0.471982710030307	0.309394262155585
8807	G	green	s4-ant2	386	11.0333007752863	1.60708718587013	0.601821893194379	0.463518222772227	0.42417003506348	4.36902958104465	1.03985583389776	0.744009628431769	0.835277423511335	0.885651136698853	1.46556344604738	0.492860367712564	0.317720236611331	0.26987833032007	0.2536780492486	2.63737643812404	0.760716631216813	0.611135481252892	0.718862528565609	0.791928485808629	0.718983901751424	0.41559324583998	0.556208965421715	0.690238855768692	0.824366184665151	0.56182113088214	0.373939801739927	0.346620454376312	0.323143409928808	0.317999873521977	0.515181089278208	0.38014776950177	0.299740732202698	0.253932643104422	0.252853447321461	0.606558788824227	0.448393007882295	0.376427417587012	0.30237012955009	0.311749429681292	1.01334282226021	0.717844642650758	0.670812623809381	0.535160909829609	0.516384152806956
8807	G	green	s5-rest3	180	7.09284837585991	1.79716800720351	0.954050120667301	0.717761214672236	0.502169973132488	3.8730625739855	1.18508627110288	0.815169444057482	0.672921301269529	0.560851875184013	1.47229185943911	0.572384679852467	0.360855628327121	0.259732061648324	0.199671860806012	2.30669575046743	0.761634234497129	0.549605006189575	0.56150577267366	0.515139127875477	0.696998916964294	0.476022644112442	0.439079366490592	0.37834826776277	0.312379327132637	0.816266297480022	0.463765020457206	0.387378380948799	0.270471489659265	0.205437750893767	0.540953477441829	0.404724726266924	0.345873190108626	0.237775647619705	0.16624345583779	0.864583931190484	0.632930286531426	0.546605022376778	0.359498675482356	0.245954051757833	1.44552273874002	1.03225712311968	0.9905872157513	0.622655262000068	0.452268597253441
8807	G	green	s6-ant3	386	7.58439137946363	1.20392268995966	0.594542362927438	0.558289599968869	0.534039911367945	3.22706213891055	1.02529814450739	0.912317410412697	0.967973812037352	1.097265564742	1.28397847282133	0.499748739945194	0.366597413646937	0.341888049159288	0.344043836741785	2.62217607049316	0.833963629032303	0.869942361574823	1.01599142269242	1.12722577435057	0.750017568772433	0.528829814334967	0.83247897568157	1.03490784971513	1.17404158824642	0.727316053032933	0.473894278006576	0.435269161013102	0.421843140620976	0.420122098331577	0.583138689508835	0.40583529030204	0.341656236639408	0.319019214307911	0.316334964889437	0.832570161087746	0.567825969262224	0.474305649497401	0.407744612802087	0.415191233624746	1.23185235269947	0.890897978937534	0.774788802944856	0.646787633139472	0.640315966382571
8807	G	urban	s1-rest1	183	27.9542087832303	5.43334606831871	2.93616626786104	1.5852935589636	1.53977554093263	23.0091537815622	4.64718197971653	2.58405398020649	1.42660140482135	1.69047810445495	15.2741863854597	4.00504590446501	2.57929601065183	1.60092275605512	1.40368842249685	18.1398788177147	3.50079206135209	1.88560638024326	1.01729879301846	1.05013067428624	68.947273280804	8.78972219939861	3.60074786144633	1.9828292221356	1.76996526973991	21.5076047928087	4.18456703059415	2.29745687172856	1.19672812130922	1.38206444179683	10.2766431949358	2.31176292141608	1.40213192882891	0.6766539756156	0.672145168748584	9.89921948501487	1.97695102748193	0.777923719184668	0.36090043358281	0.187269568471488	2.72290349236751	0.81237896260424	0.333312620794044	0.195485629607146	0.304715790857182
8807	G	urban	s2-ant1	383	5.89816800225133	2.28037098935607	1.48375835108076	1.27769174423179	2.30537380105065	3.08854966936946	1.74497780556011	1.41606543913045	1.43017159250681	3.01995178844708	1.57811373090835	0.741149599299234	0.57411907580054	0.540152640467321	0.904495236664364	1.50142468341325	1.02667373497593	0.913787490367843	0.944800465948137	1.77503042476222	9.97563987672303	4.18472493679589	2.70341524119479	1.9725815972413	3.39365811413152	2.52812038198043	1.35787167783416	1.24696238434357	1.12955084772092	2.61590435349878	1.32292885237046	0.903333451016914	0.805000191290079	0.717356368981256	1.42319714379652	1.10892800620756	0.760890271279964	0.263305063870323	0.171550692472007	0.205554179783958	0.319338184276356	0.214059647275623	0.175911118152933	0.187651641877131	0.410843085722074
8807	G	urban	s3-rest2	179	53.9406753646577	13.0633989146952	4.3970941529732	2.02478530903615	1.17955133147648	42.3704905532721	9.30453128917209	2.73695202803695	1.02284489964453	0.727447591621148	24.2767714673809	5.90234262004081	1.61320256998829	0.642367694182719	0.504117927624348	25.5649217874468	5.19602011280212	1.80265521052387	0.673382464482938	0.434630142920179	53.1781704511375	12.9047206853414	3.93638377037627	1.42452083757766	0.663974555753296	32.3340971616005	8.45737277802844	2.67396289252688	0.782193294232247	0.403148919570076	184.950699587353	29.3613858708368	7.54766060761211	1.94911303528045	0.492829170851888	26.5497643097613	4.88868150850552	1.55587028123685	0.595105745762351	0.208558192881646	0.845678076440855	0.259475355231415	0.0936022379532513	0.0683058291310188	0.0656527587623831
8807	G	urban	s4-ant2	384	6.75871650610078	1.64733223763533	1.02228419551629	0.76252109505813	0.879061626690988	2.15983345275063	1.17436033599226	0.825611011242737	0.72578884845355	1.153178786806	1.59923829250949	0.703225406667775	0.641519862970609	0.563270740851082	0.795212229794251	1.94351735797808	0.931314122816459	0.621591549942393	0.683018363940443	0.8302949728605	8.71375575029356	3.89986781856106	2.17990457585352	1.1587859525148	0.68442012825712	1.7109412127827	0.834294107205131	0.556324374225099	0.385201616988484	0.362110966096218	3.0121582563169	1.96504755745165	1.04700401116963	0.403072220873758	0.234930873203729	1.72361340819873	0.846524713565185	0.453310863087843	0.23422027890715	0.150635237004534	0.185319541196867	0.0862677546946571	0.0522271413634856	0.0746975290907768	0.0768730125400736
8807	G	urban	s5-rest3	179	13.5487282457332	4.30426764739196	1.89726346631027	1.20772055461633	1.04072750878453	6.67635744760516	2.35715080634699	0.904533972651488	0.498364862619369	0.464151672058442	3.46636180933177	1.31438636577908	0.601086681037203	0.43737420738404	0.381367887625926	4.56640515193252	1.29238797227961	0.583807322777422	0.414860256876746	0.302154584381843	9.49122148801175	3.37844562367853	1.33490356862299	0.672202162295875	0.316458439087276	6.10624268385136	2.31808116598289	1.05883007164116	0.561168161516151	0.401304883254803	4.81077396822168	2.76425795343018	1.13870305692621	0.437695447607419	0.240192766091779	1.64712940504146	0.620377443799731	0.331267061248821	0.198872456570397	0.132141741447429	0.935836420316547	0.220673479156833	0.122833164497963	0.0897974289996575	0.057711777194731
8807	G	urban	s6-ant3	387	3.48319678205676	1.11610344106304	0.795375999802241	0.557271434535825	0.565653595148746	1.57833009961952	0.873986242203032	0.630014609690588	0.534697870565598	0.63411413363148	1.09020407418253	0.554659667843161	0.474096625745497	0.42004334402497	0.48845292702758	1.02362944854702	0.544852454615474	0.4154989021322	0.512213902916994	0.543885150214153	9.08511156541126	4.33100110995388	2.48071981256001	1.08143548964485	0.545394525094837	1.20969206214859	0.640026157646529	0.424644305115063	0.244541425517031	0.210717253680863	1.10048645074782	0.579291664147066	0.377310606844831	0.192293549056905	0.147437523068857	0.381049233250529	0.218742118221519	0.187780694644637	0.109640150987479	0.0825261613672249	0.138063004273582	0.0723831274494147	0.049025746925946	0.0587564606868797	0.0638353964453075
8808	G	green	s1-rest1	190	9.95239707499697	5.89247989377249	1.29974094318051	0.696193952605436	0.316685508117078	8.60610296493969	3.83629721660318	0.811942196523609	0.469882150457461	0.282454993576299	2.93653793371291	3.91714155610855	0.781581804088599	0.516002653853107	0.221848324129707	2.42188497783675	2.55098868540651	0.568579707066321	0.407592377932549	0.226776807419035	1.01327625490616	1.53720317967532	0.723260734814845	0.668412023064564	0.567464686741894	1.07081809225772	1.51467783897891	0.421657911246652	0.293315171373711	0.203551463512889	1.59160091597469	3.55904936378531	0.750718795266412	0.391105910784862	0.214087503757847	3.67729715429042	8.54040073830085	1.74949197272376	0.709099977229939	0.307225787454678	3.74112987741494	6.58005523954978	1.24781344937468	0.62384825154305	0.320273088807301
8808	G	green	s2-ant1	387	8.51708128572567	4.10081379759642	0.941000635540223	0.475910073145557	0.252569457314287	7.43810499537556	2.91336867987859	0.756084147581831	0.441768544160816	0.327944569819651	3.89237350816375	3.47362211440815	0.871874105457483	0.456504977504084	0.212940946056528	2.59586286266663	2.15682242367401	0.585657866029746	0.384428948250874	0.272385457572481	1.52784293088737	1.61039199554149	0.99308085835219	1.00090886796637	0.784745674948791	2.42090995661919	1.86959513076328	0.640959461305022	0.340280881404989	0.185876802506457	2.20024959570937	4.40297920148086	0.842928724096165	0.363266931143247	0.189190846353096	4.94521507508575	10.9271465407592	1.91198552554666	0.693010692630261	0.308860336045579	4.26969651544368	6.48609411078779	1.3381507022786	0.547426477814096	0.270498483628166
8808	G	green	s3-rest2	179	7.07247724075058	4.59465992958831	0.816816296282394	0.459945109004102	0.246742938373421	7.10308159600762	3.48959879863289	0.723590818283042	0.414481372443401	0.25338577771349	3.41621113525785	3.65779588521564	0.697716222342527	0.446021298333646	0.220683096790005	2.39865547418097	2.44597651303749	0.532925245577875	0.388355701695681	0.231629815716089	1.70518569532407	1.72717431075739	0.855848922415226	0.883033532057444	0.704781309286233	1.41222463116837	1.36756292074202	0.403786153040295	0.277117005028878	0.216745724873458	1.81617217841352	3.65267970994319	0.782497774469225	0.355492105879643	0.210950559975915	3.58784312683015	8.89092347614885	1.63484119256001	0.618184781642526	0.275656424331724	3.25454004317878	5.84606578904171	1.16038771009167	0.559335360489531	0.306562444661862
8808	G	green	s4-ant2	385	8.21793353930022	3.87858038430559	0.951229217368298	0.465231756039259	0.249695055009985	8.01615800406872	2.9656542560627	0.788850045209441	0.480191967003353	0.330855424937037	3.32882360877131	3.22009015823595	0.85437581618185	0.439583480846895	0.202908445243165	2.6968909874374	2.06209806337866	0.595854241859688	0.349396369587722	0.219581874419922	3.01307812541345	2.15304423902442	1.41022088684276	1.13621583127259	0.894564413162136	1.37908273961005	1.4208888623937	0.430861046217395	0.262560144968818	0.186901982431786	2.05493984601353	4.04637989244533	0.830268985391764	0.386022546898239	0.21675812689447	4.65872797814095	10.1906273133943	1.87472098498759	0.654377210968326	0.267952486471635	3.98774444947675	6.2087360114331	1.25114854161712	0.519556346132718	0.240375392023666
8808	G	green	s5-rest3	184	8.60919429873775	5.04056220871568	0.924979901489482	0.690033315023656	0.560605781996535	12.8445313407349	4.21174889437078	1.30880083225481	0.991158919100194	0.936400398303622	3.62862178563073	3.9730419266211	0.751791686197681	0.585580944999572	0.472032789350542	5.01776692340602	2.93400853345308	0.808910572183389	0.750010283792613	1.09460935013092	2.23173551791693	2.04986260061719	1.25289215350837	1.21546786870846	1.25715043109202	1.92176686543825	1.66576137543226	0.864946646770928	1.16170601197485	1.45600341521291	2.36583342957548	3.85890269250558	1.02446278718502	0.569613594079895	0.484381363739589	4.63277406053627	9.03563238552364	1.751083588848	0.86923385986906	0.642848682095973	5.25088692948985	6.82327556012275	1.51560473791008	0.955864815169534	0.86815167280916
8808	G	green	s6-ant3	387	9.90032678815781	4.28157924735107	0.848187771284098	0.425626216103236	0.224082417400933	9.7275639680832	3.24372505260223	0.73927433380499	0.39849776701812	0.274040819037113	3.29786895927461	3.38797756467485	0.725241376119322	0.397469702707589	0.196284920057501	2.72614201210336	2.17320642783288	0.537855506194979	0.318373266267197	0.213197902682036	3.10207376318942	2.08710303961522	1.12428770122272	0.77490952201545	0.565138946351308	1.13992034458353	1.25069392265001	0.388299093956039	0.229137555903357	0.145288716187792	1.81896984395348	3.53326297614681	0.750427480264619	0.328211672472392	0.170405782064656	3.94532763104751	9.33312472152762	1.76008236203061	0.646607515572352	0.279801887143559	3.42540993742601	5.63519026665694	1.14013050062744	0.514192164676946	0.260752454193341
8808	G	urban	s1-rest1	182	9.04803909253524	7.35087337401639	1.07168559411192	0.59436326299353	0.318745468206605	6.84343896026993	4.98937030376906	0.926213278004313	0.668635120944497	0.40157942968253	3.2915508513614	5.0405273764367	0.846175156289433	0.497295004743397	0.268343273810616	2.48726849900747	3.3147994797656	0.596890611628004	0.420981314628369	0.294775009544497	1.45877488740104	1.98305021338135	0.535930862857394	0.308975799410214	0.234344548080666	1.12952290403887	1.25638181261208	0.524816977126298	0.487335823522489	0.697437581493095	2.26107525710816	3.70036413800437	0.875913898051146	0.480674955319026	0.364259092422801	4.05832744588745	6.78914744375881	1.52899560061138	0.691646023979571	0.358107354176791	4.76412032851809	6.70849529210507	1.37015165225758	0.649364823371638	0.320246596335828
8808	G	urban	s2-ant1	384	11.5907905391995	5.77028864874845	1.09641052216151	0.576087315651754	0.247607240252666	7.42624033855058	3.9779710589567	0.827677813770484	0.547201035077153	0.311498893151808	4.04430932414105	4.2623734695867	0.832939723843528	0.500212403621382	0.207531402627631	2.72887415716987	2.593010284282	0.611052667753303	0.399417868879806	0.282722947387892	1.46384479632711	1.69645888189555	0.420216364387104	0.246600813140633	0.159492195904557	1.29696785249322	1.5034848886621	0.463965669833647	0.291476053389838	0.184439116645942	2.27621100477759	3.91745887648269	0.776763336652928	0.380495010833153	0.230968039292096	4.72265365029726	9.68667504494569	1.74517123004991	0.709207041332676	0.348571699150828	5.03574703147779	7.29546322326183	1.33869506044611	0.561484462869667	0.243254015773511
8808	G	urban	s3-rest2	177	10.9192264357876	5.01192645757588	1.00042545885112	0.564585436336862	0.269362268790539	9.08347327330876	3.85780276491361	1.04959136196944	0.692657284907399	0.373733909835148	3.30145104113815	3.86855552990812	0.763730708326617	0.480601296630395	0.224420417484117	3.18727582358529	2.51040571973851	0.683528060963781	0.507462636310608	0.335259542589422	1.32724730939812	1.58216799688592	0.439284003444435	0.410512730302786	0.257204343543098	1.32531310649835	1.56958540153763	0.455377679072295	0.282571153492884	0.15294606172303	2.26288611676558	4.67431490473624	0.869746327778315	0.503647841998085	0.317593228774147	3.74556970661152	8.93933866042564	1.58662287760607	0.650741810690235	0.262589918651527	3.74656038647835	7.00134309101785	1.29546382881945	0.540105812860406	0.25675031528529
8808	G	urban	s4-ant2	386	11.3062777195967	5.35527947754275	1.19629561921655	0.59778278785081	0.27384998356047	9.70637763671552	4.41750521438266	1.08748773947107	0.646885921602027	0.418247867616122	3.60047657325443	3.77771090732826	0.900827385521735	0.506907615564555	0.224934634127791	3.45491413186141	2.78634250291406	0.711651169619777	0.521449378577589	0.368589363597663	1.60877567646264	1.77237566170419	0.494073046629406	0.271707660973708	0.186246886152197	1.63448202836511	1.68981760222477	0.51178414605295	0.277003097608324	0.14892617965028	2.53054206526942	3.79263463667341	0.903972165268208	0.484276936467906	0.289708717589008	4.92154787257151	8.8482672689994	1.84776385146528	0.759884014204839	0.371253102061166	5.87366729221622	6.79453754525992	1.40818630969054	0.614691103589376	0.277787681382397
8808	G	urban	s5-rest3	176	12.2268183553148	5.36796501056923	1.31954266734629	0.638808229124194	0.302744068908147	9.36755606636224	3.77830943468647	1.09444862433658	0.697255453990647	0.477645497126859	3.57852562223137	3.36189292058153	0.881730070922042	0.523805456011621	0.238677234243095	2.91352317785862	2.26012735481425	0.739729490221283	0.537369943907211	0.469398322361599	1.47935574875697	1.62889627791679	0.452395682416439	0.284845539420078	0.208205342504927	1.31371995777422	1.39815591412426	0.43971922942561	0.272872005763422	0.167402396204959	1.93254214580151	3.09361048761317	0.863481903646161	0.427572440469944	0.270966803605684	4.42615450210862	9.38625579474579	1.83127642260002	0.698144886437824	0.339268702457482	4.74323130067202	7.95743568985527	1.40537606648685	0.593566948234323	0.272103083611432
8808	G	urban	s6-ant3	388	10.8908078666785	5.11603407504487	1.14956130796951	0.554256399910985	0.276520753356238	8.23911429466969	3.83213761986938	1.06558462520295	0.644279738803136	0.35937418639126	3.71582531595881	3.48600207577342	0.911588045180153	0.467341850903161	0.22217357596637	2.83835642219921	2.39543963294977	0.726461314600919	0.444362244245903	0.289598155738151	1.41813248569633	1.62446621469838	0.485166464851358	0.273342729194477	0.174337295083493	1.38195032935536	1.64623268907316	0.521813552406997	0.26939170801255	0.149526246460429	2.28864435484764	3.58992350609789	0.888000986598919	0.433080854902784	0.254792645916597	4.69647458009531	7.43389918828768	1.94262776220308	0.749040630215162	0.347168171618659	5.9253013525856	7.23187680181522	2.07043113204999	0.796448073354879	0.375824651449803
8809	G	green	s1-rest1	180	20.4289213503564	3.04457854202467	0.901746861405052	0.47372784075368	0.284168210914388	20.1580878881457	2.90439176565305	0.899876468166358	0.593457662750096	0.465271611793702	2.54813135157288	0.822020658957367	0.455174632175534	0.264985911060691	0.148212819989813	4.9280489544064	1.10118983206371	0.667817272578951	0.942797900050618	0.75204657201288	0.980529989426287	0.613366907821072	0.51740640010973	0.687884931985306	0.627144878770567	0.775099326943083	0.366389264628258	0.267145269110373	0.233747587633488	0.188715143377098	0.787633404644481	0.639672446903963	0.435182631544509	0.275977051788256	0.163239768435502	1.38647416406858	1.36667694364547	1.00646332742323	0.557595403590183	0.298251389997864	1.15800444121206	0.985377117530791	0.728124101646266	0.422430344525262	0.468925696992606
8809	G	green	s2-ant1	384	5.91504061229361	1.44492269002607	0.678122527344467	0.358671137979197	0.214238157468635	6.7641466094562	1.25487531641405	0.613435503818648	0.345734161132052	0.222359646579894	1.23426869534303	0.836389094227301	0.457573043433033	0.236295694417178	0.120250555618212	1.83516013020975	0.690478742104968	0.48474929720587	0.341172082596965	0.250873308482932	0.820087850221798	0.675486264106273	0.434304975720196	0.388725546745562	0.34972420850828	0.477204867235099	0.31883592016918	0.257209779182523	0.175518314783714	0.131734010535825	0.667346102611506	0.861853481632673	0.451524965313127	0.229473214333864	0.118723495930727	1.47840444784296	1.89182537955839	1.0775683967288	0.476202515054655	0.200629023841617	1.14157822524158	1.36668422923679	0.815934564069975	0.339076966230452	0.231009748473192
8809	G	green	s3-rest2	176	20.4373791213537	2.77984695205649	1.50917630125996	1.90914451362825	1.77154830270948	18.2268254653588	2.93757308558302	1.63723818499102	2.2740852755937	2.43454981064454	3.04463750757883	0.942971737800634	0.866963194833953	1.11073280399916	0.982306032561436	5.07496296602517	1.23532499422895	1.55071077072409	3.16227835799444	2.96152199661772	0.866081295014137	0.891465137088941	1.86475335299682	3.74266664381602	4.07247183479337	0.605774936354515	0.412287756248176	0.780702435381018	1.23433227782561	1.28133289879168	0.74608102123699	0.769923649582767	0.864171544644539	1.09218641526661	1.03476589355522	1.49332678948347	1.64335303088676	1.65566259181985	1.83319357862276	1.64671361007016	2.52842842963137	1.4963986199362	1.35652029426312	1.23969956874334	1.24850721398841
8809	G	green	s4-ant2	388	4.02277772066035	1.21761218116999	0.724596443213193	0.405582525063533	0.26363800775232	4.34607742127158	1.09078455725259	0.63631138904562	0.378277291261854	0.242729279088765	1.04076709532834	0.750257787701576	0.511929517443992	0.254712465151611	0.135813356803416	1.34749341341011	0.623314953925033	0.501059960906551	0.437224488366755	0.279845577954545	1.00970315801401	0.701374743138834	0.589729325026644	0.617743289838812	0.548722007639832	23.9630779474081	9.116562133983	4.34598923663974	1.73969651551734	0.591565673916249	0.628007583642226	0.85609090399202	0.526385816243234	0.251743229684581	0.12769337983246	1.21722905934713	1.93419210650403	1.29874789189705	0.618018675593424	0.310761856337019	0.86742844651047	1.1787585338383	0.83553708505522	0.348402129325786	0.205122790351131
8809	G	green	s5-rest3	185	7.45532896346926	1.62156284524707	0.814585765208793	0.507856449947206	0.39256540268099	8.20928020208575	1.67714632552014	0.890104363877171	0.852807270530361	0.728985794778417	1.54277142389799	0.797935045061279	0.507279621593205	0.316341880076832	0.218060584737224	2.0835326770329	0.802298309123877	0.667254390410677	1.0382353246727	1.28918413328954	0.798914507777287	0.701458927198195	0.723550486294199	0.918360218259269	0.889098775621363	0.48268834351766	0.345985763921631	0.333453552591641	0.278189182608543	0.248279546464749	0.647037122452518	0.731154659832835	0.536948594875128	0.326284313960285	0.203027718715183	2.62054232765363	2.83903881981766	2.41856291418201	1.46719035297278	1.02270935601495	1.7648246235231	1.34449758204028	0.942674387999896	0.482540026460193	0.467212042171951
8809	G	green	s6-ant3	389	2.25366342846582	1.01583880084067	0.725510979180052	0.443743067362774	0.277006126304712	5.1809662197743	1.81982503544616	1.21805046932967	0.809536725624486	0.483016934113295	0.823060685815682	0.718139094482283	0.518344081582097	0.294668125127286	0.150674749017609	0.913758670143222	0.632889084605165	0.593883731043708	0.892980864649746	0.622324364895368	0.617570482874091	0.553296547916889	0.453751462393837	0.791569467339958	0.620846802849934	0.420662802902028	0.344538570766237	0.286066565247139	0.200389462977425	0.14296002211073	0.606929849026346	0.943479573462064	0.502122209488959	0.269350688842777	0.137056389041473	1.91458260278029	2.53950779001371	1.88586423681567	1.13785041715175	0.732525908647949	1.02974702924126	1.20257916205437	0.920617805471155	0.498010222582578	0.771885658584169
8809	G	urban	s1-rest1	157	4.87804277458862	1.2757525317691	0.715824479932232	0.342283202830032	0.196742741110747	12.345284763787	2.12917451248098	1.12978940710437	0.67311351701877	0.486851312572556	2.83638615612098	1.17543218247037	0.915149799013879	0.399194681080938	0.223109029354048	1.94837306228597	0.624249258826333	0.512707497593913	0.791036510746721	0.712023207130162	1.51658009735468	0.520023545533444	0.274617019081532	0.158919942562245	0.112916654173445	1.92150513073218	0.89590590876585	0.725180150180664	0.402677808943937	0.324873512742026	2.26460073040144	1.35503899539873	1.03386707755463	0.507019786474235	0.262990770394817	5.22216481488635	1.1991289536299	0.760050575794026	147.894918096727	52.9670330143247	0.808475121119295	0.301702737530999	0.200805191839673	0.103283511343686	0.0874698924431502
8809	G	urban	s2-ant1	387	3.20263469958332	1.41149766477272	0.782266880617621	0.34669464633553	0.16685143049415	5.23256870881599	1.63043329165937	0.993341868488845	0.425468935029526	0.213903301089784	7.91392851132453	3.6296249883111	2.09741407338017	0.83566859589085	0.300180880211288	1.60503828046331	0.728174521408204	0.483115237160392	0.2913717973626	0.17083836759555	2.27522046585051	0.834679025786232	0.436103182315228	0.209182143846429	0.114080523478119	2.62888745362001	1.21164607893601	0.899332805055583	0.367139753110621	0.183524786931759	2.91432408786684	2.30436512827018	1.36212725564811	0.527339750574202	0.221326316916453	2.42501918965852	0.820797887819636	0.549278395640835	57.8589160859437	37.0423193488455	0.570572001281603	0.341379209979497	0.210473686054732	0.923083235396944	0.407383825488468
8809	G	urban	s3-rest2	189	2.8136486003297	0.927132536052991	0.539749928904482	0.287429225516983	0.207460043569612	7.27794448030506	1.66333364294612	1.03325431897433	0.726039703337208	0.617793287256528	5.78762014611779	2.48949811562178	1.39996761453242	0.652735858423724	0.391251314668422	1.71751928109216	0.752884367715329	0.694746593787042	1.01779440505738	1.11007152488603	1.60916589985777	0.594558426700905	0.323248899768096	0.187852558960117	0.129928026832407	2.03384553191555	0.927135025935848	0.715892015747707	0.450700462117593	0.368925789271164	2.34844914371927	1.53931324934314	1.10369116376665	0.512700479584963	0.297138007143788	2.68841559898009	1.03946621502856	0.624667909742246	96.8756907585842	25.0173131130496	0.447205188019934	0.265804810211208	0.174899913689555	0.0844202806693401	0.072111698805145
8809	G	urban	s4-ant2	388	0.803744219404499	0.788925228238151	0.891348944305716	0.239584868030938	0.122761264398483	0.599582139619545	0.957700132477931	1.00861128095983	0.55695062603706	0.450029195242697	0.622083706630094	0.367645610282196	0.87084981824475	0.370576338025695	0.170192123534142	0.29080904341147	0.452134273145926	0.331204196887101	0.712639328038143	0.742185525095857	0.596047608517445	0.329758480055657	0.161454271568593	0.142207555124087	0.130039383918986	0.596839780724405	0.514832356167028	0.641503591027782	0.34350595766742	0.354385230842559	1.03112153022538	0.682847188904271	0.814099130541967	0.374886999949414	0.290520464236014	1.82909919397642	0.511440841092447	0.532574197964469	87.882457056671	31.2885106161855	0.0904664261687048	0.0598560498015402	0.178155139248795	0.0831865678356395	0.0704465528834857
8809	G	urban	s5-rest3	179	0.740275063331598	0.788243523160893	0.911917561023907	0.236673384772935	0.119549758963213	0.364160268707373	0.918809319075883	1.01389122674423	0.551197194963621	0.451324650422514	0.524656843774373	0.33383390142843	0.876024495330806	0.366722942101982	0.164018133034486	0.214115747491221	0.446619307458049	0.322113282764734	0.697629034969159	0.736169665739632	0.50826436424918	0.315513288059909	0.152215791577369	0.140528428143792	0.129592167408453	0.484804884797167	0.494185258248284	0.637791104823277	0.339359449133441	0.355428106876411	0.939988772386559	0.643544733186588	0.807424635029988	0.36876230250446	0.290827849322218	1.78501551673228	0.506155498255988	0.534954215685959	88.0433961499055	31.2994052675249	0.0706858413256208	0.0511766633369824	0.179717800132883	0.0824777389741967	0.0684846167431808
8809	G	urban	s6-ant3	388	0.740275063331598	0.788243523160893	0.911917561023907	0.236673384772935	0.119549758963213	0.364160268707373	0.918809319075883	1.01389122674423	0.551197194963621	0.451324650422514	0.524656843774373	0.33383390142843	0.876024495330806	0.366722942101982	0.164018133034486	0.214115747491221	0.446619307458049	0.322113282764734	0.697629034969159	0.736169665739632	0.50826436424918	0.315513288059909	0.152215791577369	0.140528428143792	0.129592167408453	0.484804884797167	0.494185258248284	0.637791104823277	0.339359449133441	0.355428106876411	0.939988772386559	0.643544733186588	0.807424635029988	0.36876230250446	0.290827849322218	1.78501551673228	0.506155498255988	0.534954215685959	88.0433961499055	31.2994052675249	0.0706858413256208	0.0511766633369824	0.179717800132883	0.0824777389741967	0.0684846167431808
8810	G	green	s1-rest1	184	13.1195843364107	3.91038246093277	2.07381889475444	1.35955092201657	0.861121732187551	5.07605204618703	1.99388029793117	1.21554587972872	1.17326850015545	0.914408930100934	1.59648330513345	0.817493120072749	0.755420582183772	0.676384170485811	0.499116458417812	3.21483614795505	1.38874636892521	1.05265675620622	1.0969051388451	0.964010723624363	4.40546800065029	1.67744548287453	1.72910154513846	2.2839425568781	2.10448518682904	0.535696587147385	0.365775008328875	0.480388130777132	0.362220914595374	0.282245467249587	0.635268889502692	0.465062090076241	0.655137141105157	0.515782065093985	0.37104167019167	0.921770931419891	0.920144111016178	1.32091551704334	0.780136925097579	0.518224858472971	0.980859038982738	1.11896926993656	2.02441398879227	0.893352606333511	0.579452203996497
8810	G	green	s2-ant1	385	11.4606273211332	3.10134739741929	1.60790154195032	0.916611517100836	0.549870046711371	3.64915728013102	1.27398400073914	0.814495169038436	0.608395522059351	0.446787626469426	1.00117596948282	0.6120677092666	0.568458794545131	0.407496696076826	0.299254233927965	4.42996697765816	1.92137339214399	1.31732231086224	0.930428533032404	0.761168251167824	50.5010148116657	11.5789444310028	3.70626698170909	2.57929898655747	1.38915089742782	0.481402846588506	0.324443499920583	0.376885711881026	0.292083194970327	0.225372529889582	0.450762557399695	0.341017473705006	0.416572404384737	0.298048886896328	0.231701315621783	0.866686066255545	0.750525774818491	0.858241356803497	0.490386931608517	0.335313357326273	0.8605106898518	0.864589243063144	1.21174044065787	0.578816118407885	0.365333249407771
8810	G	green	s3-rest2	180	17.5062105385439	4.32676778816719	1.85652796448108	0.879264467937231	0.517460382294431	2.59027629354417	1.03860006560531	0.681889561042416	0.476397167985121	0.377157332585501	3.59521824888218	2.00832848404315	1.09937330430209	0.639520008804684	0.362989161792102	6.6047288179151	2.32957240996044	1.13706949509417	0.753337925357517	0.625501584937163	0.971690813511993	0.7094259952489	0.723362855986568	0.710019947809011	0.754859499043722	1.04617317610962	0.661138575016609	0.600289722008154	0.327057838357719	0.217970822499708	0.95027243397088	0.581537652994217	0.575793803993913	0.327455757307859	0.210596627527538	1.25777385784768	1.53913628816336	1.18289898553621	0.587420735012348	0.320850196064904	1.34866808528499	1.9619799860279	1.72826009282872	0.678985469499605	0.356163687528104
8810	G	green	s4-ant2	388	52.5805919263962	16.0842279339913	8.32653988008563	4.16527007137217	2.09474698434035	26.7294252658488	8.81323557017742	4.70823798079603	2.54903363082173	1.37916020581854	45.6539712051792	15.0020023859531	7.80576937381979	4.076613771256	1.93467240573604	7.64891944874213	2.54980340975233	1.0702438639886	0.929759891628461	0.762515233422939	37.3072674842506	12.1959701918361	6.77448169160579	4.07790190918657	2.65172736715568	55.6283182888311	18.0027782723345	9.28001351677501	4.65628507780997	2.07280765037823	7.29183868748363	2.53967355747209	1.54853949666305	0.910604802033673	0.56370255212551	0.715731065978779	0.929850326754315	1.02765688743742	0.654706885841029	0.530159873503451	17.3560104552767	6.42786709678607	4.22444307507138	1.99711281020829	1.10390414744647
8810	G	green	s5-rest3	175	14.0834919520627	2.95901935987577	1.56828654251933	0.703271936757797	0.326870266743936	5.2211745146153	1.09540122698504	0.681027849774843	0.453589296480935	0.34979994515641	1.68587032070104	0.902022954845602	0.666556811171687	0.351740907969288	0.167797218362399	7.25314951974356	1.66897298356922	0.686494548756474	0.428028555785501	0.38182723265296	5.23265129711545	1.5502412830781	0.913226062428617	0.704112926204002	0.448296881540469	0.64476029081507	0.436012891844407	0.4812621544571	0.23216138515727	0.155035526121957	0.538852497745284	0.393339533414372	0.501981219893296	0.232993699783864	0.138396440343104	0.764665410838967	1.19829839959431	1.1239486064125	0.44289037424275	0.222248277181716	0.793655714588677	1.5878817122819	1.86736178998235	0.550363221951982	0.238719896138509
8810	G	green	s6-ant3	386	20.4095512655225	6.96427154652441	3.54099401790121	1.64824674508334	0.916903594961135	2.70333342588526	1.07283745700001	0.793213000420149	0.644379679431494	0.527421202871346	1.08747013498899	0.672500441459525	0.670158238805589	0.508127703131244	0.387929700078483	2.76296120347388	0.90670087725905	0.653369053420402	0.602615461579171	0.575729078887364	1.78799833945539	0.684994299731784	0.828521099167644	0.894509036823231	0.95174166553832	0.572691323301366	0.379595536719253	0.466255542891231	0.307549466492697	0.253918747470214	0.553598686334261	0.403863288994806	0.467414853899724	0.331984268057914	0.266281306007048	0.795072653034221	0.892368494504632	1.04358555635807	0.593534830753031	0.424017501131172	0.987186658420413	1.16538892344921	1.5407976920467	0.687161397569785	0.468928279840763
8810	G	urban	s1-rest1	189	19067.9479895079	14042.1470858696	4196.25133026778	2920.47424851942	709.156191812141	152.749796871759	47.7222048862623	20.6396444257006	10.4864047856742	4.37672129716959	61.1694172909426	23.281493106067	11.1842157719202	5.07849920462909	2.17271998134395	92.6974891310006	30.63265788727	14.2783064747948	7.63090206492432	3.07539499575463	1538.92859629517	349.738526208136	214.754351459294	66.6340873392019	22.4168466406768	119.961919336246	42.7615145317955	19.5525017036899	8.77505400448752	3.41628647807785	95.0539926177824	34.0552331418673	16.4586527425154	6.98943759011236	2.70165692147239	968.581350519035	548.059567399315	370.699250911815	243.210069002389	136.278455005544	95.1555310189888	33.5335106607483	16.7789178070122	7.28998033696418	3.00709962244166
8810	G	urban	s2-ant1	388	21623.1046106872	15317.0430312362	4277.13555910026	1669.13761456515	621.159004119154	134.052963682535	44.8727321728769	20.446200379849	8.8169129286727	3.63439096326339	66.7589660584032	23.5371797932909	10.9109696077416	4.98083759145141	2.04003050901486	53.6176706188608	18.5024027579313	8.52153798734258	3.78475846841656	1.62730372192608	89.9979161080938	29.9157605659805	14.7915995354802	6.44548801374688	3.11336651821232	122.197737715351	40.3119843389386	18.6040780346614	7.93343090238433	3.04780200437393	102.552493312279	35.2622406910523	17.898522222923	6.72231080320454	2.68034914070987	2210.06236681774	1051.47514976835	675.800859255708	409.626956161991	275.639208333449	97.3554502103378	33.7563794418189	16.1214520963382	6.86527261694973	2.79497205327395
8810	G	urban	s3-rest2	178	3827.14337239297	2262.49129744794	894.511865224755	205.936528881397	100.882776479851	13.6834503192518	3.71012285695193	2.39639035215222	1.78772176254373	1.11523515227156	4.05981991144825	1.48784020638571	1.02849917891438	0.741940081643086	0.472298606051569	2.29132006813307	0.735679280436	0.517965192675174	0.463106362755455	0.387943053832401	6.77904221018467	1.67029211389284	1.18126026339215	1.3154603806361	1.09779189976306	4.18298079818858	1.1848550123401	0.890831923127266	0.738976288435949	0.461420366928089	7.7057676772664	2.59079312915925	1.60623070381113	1.01862476903474	0.504339831179862	474.706341014556	200.565853951198	111.975505026661	61.5744985651176	29.8024044098335	8.02110455777348	3.11504358470989	2.68353377020476	1.34521109224813	0.661723451181803
8810	G	urban	s4-ant2	388	7948.77365466045	4681.76796242728	2430.53139338093	960.68705170745	428.566239610429	7.25832754205952	2.50787221640211	1.74562469661353	1.35320923769392	1.2348943420361	4.44905109662043	1.75208456070827	1.15719523438361	0.824145622529799	0.611291676896223	2.02200841182641	0.678416311178894	0.437728468860889	0.350661496601888	0.345222080331494	6.00486676545984	1.83216413445519	1.39088402208624	1.49515732470396	1.62337801848836	5.18957212973557	1.95956111070207	1.34576162701548	0.882137689543269	0.745567961881343	6.4898083578816	2.61920225460071	1.89095740534529	1.03505498270805	0.643612308656068	563.725395474551	328.112659312608	194.132644220312	142.22389700442	94.5154372181979	7.40554077966831	3.08833041588423	2.49830535336673	1.24537155933067	0.884924520973503
8810	G	urban	s5-rest3	176	769.080175218255	294.080371021217	166.239163892058	92.5912353425807	36.4802440708171	8.39535855245251	2.59906826657816	1.68856095282077	1.21779384568798	1.19259353777753	4.17422232223753	1.4960514870584	1.0473365350776	0.703870792588201	0.499128466133514	2.12820418589926	0.730720077792432	0.38915263311102	0.279958325105294	0.22700513368219	6.01787020890803	1.93404260681477	1.34955563994195	1.06239708812977	1.10503380358054	3.2213959518556	1.44599042238853	0.929225028544628	0.641304853248878	0.581085244474211	2.94902971901662	1.51098401832996	1.11429741261211	0.700366209698864	0.513731600619422	666.837750174327	295.113051016933	183.237016624838	114.344830235592	68.2987747910617	6.48737839185742	2.30491293584904	2.37221538459864	1.03872269160875	0.755387208487554
8810	G	urban	s6-ant3	386	474.778868342699	150.174480491336	88.7606192000739	43.7107149089238	21.4613782164102	8.3335333555025	3.40735510355716	1.82363282679599	1.15619451051196	0.879759212644158	5.42117000022113	2.35677634397756	1.39107999656638	0.743817858219205	0.451794091505362	9.02771293691333	7.56833859581418	6.38792882763176	4.3962628530869	2.20037560858018	15.9358380113735	5.71382341997898	2.60852571280612	1.86149089543962	1.32207483733919	11.1661571272744	3.23244011837068	1.86635065680212	0.929559329812467	0.600285700731646	6.59863503176471	2.75024384007684	1.78962836905849	0.88023689489406	0.545535257513968	333.063161105264	185.482385303726	158.915222801286	97.5247483372013	71.3666365139677	6.95760750276728	3.78336310604353	2.80347722995807	1.14068086597211	0.686646100774258
8811	U	urban	s1-rest1	127	16.2725693647311	3.46110336990794	0.904390328731908	0.488020903652609	0.154635233280251	21.85960732566	4.35350983437482	1.07884970270781	0.50567587734873	0.201939481927638	3.30823501756038	1.676688781191	0.627868511374523	0.47030925367958	0.156437747843881	4.80194364567147	1.45631928864847	0.526184381020898	0.368224284815193	0.151707024895672	0.733939839225329	0.389103429028565	0.304613375371569	0.218762082783058	0.116476939241653	1.96049631634857	0.895253993288762	0.542541868557972	0.338733729200137	0.142331771903753	0.946923955743673	0.735182387024247	0.49915422343453	0.331585384845976	0.115238168976637	2.46416700987284	2.81976216783874	1.20890593330361	0.795085509913629	0.157009504476394	2.50154456600144	2.25977968982233	1.21353075148796	0.808494315148496	0.187863912387777
8811	U	urban	s2-ant1	386	10.5667118471501	2.12192205088001	0.747287572180443	0.44829196162344	0.187009446003858	15.9373754684119	2.77405649988718	0.865891707054265	0.455246147171455	0.229438040452318	2.43194222360298	1.16418519248536	0.604964691637587	0.467718105784743	0.177377625964299	3.55866794218815	0.97634089890758	0.472743805019327	0.369555401273266	0.183517333689221	1.0064083691394	0.559544744435449	0.367648907571058	0.295395145838239	0.230271082333267	1.44679387961665	0.723042940057728	0.483844496382657	0.318058642028158	0.168458790201867	0.886777420212698	0.597556480301289	0.488826539660856	0.32626917610888	0.152520006985086	1.47389816744518	1.21308024778417	1.14812230011938	0.673320886105503	0.205834930712965	1.7042094760914	1.12329806499352	1.09942129061177	0.680866140987284	0.264139480701448
8811	U	urban	s3-rest2	174	9.62502230727196	6.98868220288303	1.09470802357488	0.757562065851779	0.214192766201749	14.1224726853022	6.63547413238514	1.16971677304772	0.725100603819745	0.253920483229465	3.04305278331917	6.18823880451653	0.957256997862854	0.810298643477762	0.218407633019553	3.41762383473621	4.3091270636619	0.703029983686916	0.622977220872153	0.217471225064883	0.877698067480842	1.07029642349234	0.465222518405992	0.34312260200149	0.264269746263754	1.43025703419257	0.984865021757566	0.518221337859498	0.335267741199963	0.156991383626341	1.00468364694629	1.765618471793	0.712125872954176	0.414542011713267	0.135402514646718	3.16327291798216	8.16569761507144	1.82686703137443	1.11391044042853	0.259425576062056	2.95070640236083	7.16373545402578	1.87711051927035	1.16430328922484	0.31821634191041
8811	U	urban	s4-ant2	383	9.39436129580629	2.03968058740677	0.727951642308542	0.450736042118438	0.153038076091753	14.2787599933028	2.611085795435	0.819147363213482	0.430872765213407	0.19036628002421	2.32082952409007	1.20944334855946	0.629692801632645	0.474752991361983	0.155072585363442	3.11011012082727	0.907517233419528	0.450151733568211	0.338165878867826	0.139905779332555	0.713140002443551	0.34873890265933	0.325132140260084	0.205636082427872	0.122836740644645	1.24817094631826	0.536449284851647	0.434141513618034	0.260528111882934	0.126233123192772	0.754548311478126	0.556799937294707	0.497805572453821	0.312046061383851	0.125084161127375	1.38630722332861	1.41431094035023	1.2617578519037	0.722873740883417	0.174195277480007	1.55336882594844	1.21219061444242	1.25557307939485	0.742942344910476	0.22227726028211
8811	U	urban	s5-rest3	180	13.3116649428825	4.92865518503043	0.952091230360287	0.6077339650541	0.159392508370185	22.3854580031356	5.68165387370658	1.11687464594455	0.594826257484924	0.192550986866672	3.03915628944234	3.65566085544233	0.772982113694922	0.606186463913464	0.16229873234452	4.55282860343594	2.71822279755379	0.579340660694711	0.456465640019698	0.148792937969164	0.621373040626075	0.588938034048378	0.360576161129637	0.227100526762353	0.110386426521439	1.22082890154983	0.741263550775014	0.440313586400841	0.285973973262671	0.133342446280011	0.837239392578062	1.0906250065331	0.588264939779299	0.379755966925331	0.114057499736219	2.27060251305264	4.45313306402336	1.61823469949695	0.951930964778594	0.166742093497361	2.87648709220777	3.92604561789408	1.81692485806624	1.04395545993587	0.227618498175008
8811	U	urban	s6-ant3	386	13.2069054218613	2.52504489478136	0.843041760275594	0.505663596509822	0.241149373839094	20.6351128463263	3.3130388958131	0.935754358915125	0.500645092084151	0.273410271240571	2.75189211489623	1.25154968420666	0.704275512823208	0.517402011361509	0.226703096045835	4.11630320534242	1.05692448477117	0.529980500462617	0.398407067657249	0.220984673678212	0.752196463944556	0.462833966727435	0.460719762285473	0.349304764977517	0.371471663679769	1.06248783106885	0.545719618948233	0.461074639653459	0.32887636781874	0.204375957737892	2.29284206425138	1.00997860786114	0.72262714450531	0.419042236629293	0.191570961253899	1.43434300612005	1.39180007499435	1.35659237350137	0.803779773358778	0.270704598624	3.42238063509626	1.92091861451217	1.61708227448287	0.970268332211634	0.383372016108699
8811	U	green	s1-rest1	179	14.499383140961	3.76128800182943	1.21375810639848	0.745427518210774	0.223900106941178	9.17732432407463	2.63560471794482	1.04774013203044	0.645957050980837	0.236405166512178	2.81793441901933	1.73051787893268	0.802246538748601	0.580079329443013	0.201909738738915	3.21140696564214	1.44669370474217	0.743727550286834	0.479252468424659	0.209691822266627	8.69159169066137	1.56149130845927	0.894374396974407	0.500213504817159	0.289986875792662	1.17160513322169	0.742227374779169	0.515484833701859	0.343909876969312	0.124358691993382	1.22628966968985	1.04734816494723	0.756830607240622	0.482728431020806	0.151314702028429	1.89845089027328	2.6484198560416	1.6069280732774	1.08466307474002	0.244693479423227	2.18166222020473	2.42560851043564	1.73390048959682	1.18562130279488	0.306015577875549
8811	U	green	s2-ant1	379	6.09396182346217	1.67545585953987	0.769798860736139	0.547770424147003	0.153174680603188	3.96482848944264	1.16127973691061	0.629755082699713	0.456346426732548	0.165829850302784	1.69783311059837	1.00844814523044	0.572804979366223	0.464399034246657	0.149234857181975	1.62764558644969	0.726260403830606	0.436536270847541	0.329536351379146	0.129058380932699	0.853839189509426	0.506313647125246	1.617471491125	1.48345276758346	0.256021605567423	0.495035278032075	0.348266507281413	0.308861921656107	0.233161782625411	0.101365594205399	0.727038676011894	0.628234440435688	0.580454198161351	0.399338446021135	0.146122005925736	1.25876858281747	1.47687049454957	1.29809199379224	0.782589000578016	0.156003487764165	1.38117824269478	1.26149085179003	1.37894018676195	0.850601066263453	0.21674732808105
8811	U	green	s3-rest2	162	9.70037466659288	2.22464634713614	1.01083912980906	0.584989310731543	0.261448913905133	6.40626571561584	1.58264584443259	0.89334431343351	0.599922550603833	0.423193622984126	2.28444400624451	1.13742521555476	0.689254905587616	0.480213029285953	0.231909196665843	2.20039158410036	0.813857303316086	0.557558369810271	0.423644548193202	0.300090369501833	0.973625037347176	0.634392173262	2.36249413567102	2.06496648322561	0.657516967615674	0.579976656317039	0.435885292539801	0.339891988306937	0.236534157736523	0.152225913396569	0.820922962831613	0.803391833358859	0.626086851895985	0.363954923071175	0.198749316451596	1.44925852489099	2.40101882511287	1.46225768632543	0.818831801663615	0.318958122004541	1.55666765898943	2.08227682339444	1.60965745701806	0.897863287849759	0.371252098411726
8811	U	green	s4-ant2	385	7.18192195443123	2.55790640676617	0.87888506757199	0.692304802143215	0.200531009632547	4.64050984456065	1.66299742411784	0.756313564330408	0.593253335536146	0.245438097989347	2.41645968985053	1.77125778157189	0.709960376343172	0.58801728983814	0.18999569881534	1.83207190313982	0.976852665890074	0.508791440663839	0.417648518328084	0.173797997314012	0.879181524350081	0.563055163613635	0.872837750739876	1.76492553593956	0.297475713291704	0.611606423573398	0.492993176396459	0.366385845160832	0.269210086193926	0.113734347101889	0.965547397535763	0.960237628275838	0.706499857491227	0.499674291818403	0.184963958669894	2.15689732179651	2.8069623137584	1.57789535320864	1.00117382692216	0.224545692773296	1.99845962975313	2.17313598412778	1.58787961517364	1.04527930631796	0.256079301923849
8811	U	green	s5-rest3	178	4.20278702307762	6.02943775717878	1.20561500355595	0.930382364323495	0.15608752962394	2.77839168634264	4.03445945171999	0.965590320479001	0.717739084361054	0.138430644856513	2.21362334037973	4.98729724423294	0.993534546930181	0.797080485981272	0.162114387701066	1.38644334484925	2.72536540879905	0.635608194337421	0.527137782883624	0.123874212564022	0.791143588814761	0.825768096986211	0.728602577704899	1.69388937287207	0.226629952348311	0.591003574008626	0.991195052392548	0.370940395585196	0.251591130247773	0.0944687170327579	1.03938981616054	2.28391831122554	0.757333303664396	0.48988140878086	0.128677197903073	2.32262399552475	7.33014288505921	2.05264847976592	1.34465030419374	0.185420888394286	2.12116088113833	6.25269601511808	2.01814290481112	1.2920475475805	0.179928744985813
8811	U	green	s6-ant3	387	6.40600114172335	2.18477109094432	0.920988620062337	0.624582462660146	0.146161497696368	4.02978503489111	1.38768683353801	0.752630507687852	0.510837051199868	0.157255010799536	2.21598424609167	1.52882682575783	0.726016670500126	0.526702876293319	0.145558176734032	1.55091580307227	0.803696097295761	0.499116935926585	0.363724497145154	0.118272921754753	0.759025897051186	0.485514966651776	2.57518475678143	1.91187891945092	0.241169705896873	0.548193538807273	0.400295506044059	0.363391154405996	0.244856841797863	0.0960829482951964	0.837642797359973	0.779549058422301	0.687624368317106	0.435175606848714	0.129703731234222	1.95010775810385	2.29046568521422	1.55523582843302	0.90945367421308	0.179144523901081	1.88066661036238	1.76762676795667	1.61771490302725	0.912482745765935	0.189428141784221
8812	U	urban	s1-rest1	186	5.84916495115694	1.44133407677074	0.873060671672719	1.07998943346422	0.828032763386011	3.00824293253389	1.15576416197345	0.758129545071611	0.902104621283252	0.731481114596379	1.59054026792784	0.895337065453999	0.573356302608217	0.703279888973992	0.557994179035711	1.55496243472922	0.849302902543937	0.54909866222297	0.594331558656188	0.503352966773111	0.641316855338822	0.553033837230821	0.422279929902765	0.57191549638097	0.561559515664887	0.757752949501212	0.571006196594005	0.577012044723993	0.93137865144248	0.877474225149316	0.72448471958533	0.531876186566908	0.471461197161309	0.64143821126132	0.572916362721917	1.19338327362116	0.972964788257	0.907044555879647	1.30502089361552	1.17816193735929	1.42639268163175	1.28746287744215	1.57061577885979	2.29689676757627	2.15178741996383
8812	U	urban	s2-ant1	386	5.05271449305414	1.42870787263606	0.803877743657399	0.720412086920481	0.485919595038197	3.26505903257095	1.12063910792004	0.64609480092447	0.553877085213557	0.393117253205119	2.3486571898927	1.08984958518864	0.657113108923746	0.576198456205692	0.493835182558761	2.36644908113121	0.900668324277636	0.528525774284103	0.419951890141841	0.312125133049801	1.88843871520284	0.835258785381026	0.542124548836066	0.489028261832617	0.43141482949769	2.00838058296214	0.89482185692967	0.622837919941138	0.673297553168765	0.554118073865697	1.64122723437813	0.719961055391673	0.476762530902174	0.452557255968774	0.345336089498955	2.31135832375616	1.13606034856183	0.767201638440391	0.847889431704524	0.659911390470631	2.99345336162447	1.55945526826259	1.14830553404739	1.35420890466492	1.06909403873361
8812	U	urban	s3-rest2	177	4.07809151060423	1.16322965714894	0.796649789410069	0.872743732696569	0.654663344399635	2.39439646429609	0.998439371732447	0.772411642253344	0.797189477463815	0.662504575240202	1.22114158076801	0.785394163177039	0.575017665020451	0.629541766847003	0.489763534152557	1.27788231689832	0.762890441723722	0.574112648738389	0.559439678807013	0.485983504499857	0.650099889846989	0.483750491820634	0.420543053070401	0.470886908015767	0.466549717410784	0.672266107027729	0.498121191514786	0.526815195841018	0.723253549881864	0.622583584125041	0.878854347096338	0.574757789533038	0.508950968281681	0.521402812056382	0.418227106087443	1.05697860718596	0.948397788066462	0.833036937747264	0.999493410690041	0.834823081522085	1.10657481978507	1.19268547587724	1.20518707949933	1.59578674440342	1.3747488633921
8812	U	urban	s4-ant2	384	3.55154020576714	1.13120644346572	0.69637136847838	0.788894722387339	0.564948054490873	2.06612663801451	0.817528141755648	0.590367159926463	0.638191442448991	0.507852151620379	1.12890609958022	0.72392928943924	0.525518657321811	0.602061850042746	0.433998267580356	1.66226182957656	1.13015370634319	0.929679546181342	0.828883115152741	0.681437304753225	0.565483229435339	0.413233928237609	0.4552413731837	0.493978311696211	0.518360793344229	0.679792783012588	0.494157569134664	0.483119431968042	0.691779616677686	0.619643491659221	0.813847301142134	0.574332208201406	0.463770229756897	0.441273781655942	0.364020273471287	0.942902512254188	0.790522959920135	0.753887996696156	0.863996113139193	0.742602706483059	1.26546780622042	1.0474229943343	1.08896770403952	1.34012845553102	1.17466453517432
8812	U	urban	s5-rest3	173	4.21230169027783	1.28341985567548	0.807508379945744	0.804341364247186	0.597139744199941	2.300145537934	1.0332691102592	0.742353193509971	0.818905617327397	0.657808360585593	1.19889852136674	0.80153087302643	0.599532712880027	0.607832626606732	0.449227157821103	1.72602415848166	1.13318732754865	0.783821527567785	0.731194051477416	0.559358350104251	0.53109994679318	0.402322593582004	0.336135042210134	0.420321652901776	0.40457586787837	0.595155644425638	0.472151571681463	0.465924070547396	0.584398609623091	0.524245697221141	0.617874849757017	0.469741179749628	0.425825165494151	0.430594283719904	0.364026158534932	1.10104924074352	0.883945998979767	0.805948508015789	0.855064149518894	0.751201251930335	1.13931296541844	1.10487009626122	1.20933931956496	1.31313682284262	1.21968240988197
8812	U	urban	s6-ant3	383	4.12774470140086	1.16106490967282	0.63784057487267	0.540818013575549	0.317902912849771	2.45912744716906	0.881460897007978	0.522419613969654	0.460322551831743	0.293822784694509	1.67957549966018	0.838465761084336	0.511706043987724	0.439643210982443	0.319868739810715	2.65538144200327	1.36648683829495	0.910553705562051	0.714485924601243	0.484363137205493	1.17164394893663	0.578523353869318	0.38690816363526	0.348192679399409	0.288857117120406	1.30520531600812	0.656550448569872	0.435171233103618	0.445552198883304	0.36067889092293	1.27466586205523	0.657376062284826	0.4052743862457	0.310050253452696	0.216072834057584	1.71204523505251	0.91275401052464	0.601852236978586	0.561002711786972	0.408653837815906	1.99555941775643	1.18790366528042	0.847426225333464	0.851116309436882	0.645601421318516
8812	U	green	s1-rest1	180	7.06585593610995	1.64705904724738	0.793295960733352	0.587837458149885	0.383197378551514	4.29257228264796	1.11697865630311	0.551287890015717	0.431194767557962	0.320686327713181	1.83075497320139	0.713210202569312	0.426100027788999	0.368172618783973	0.23689669273218	1.40338833248158	0.548738836018623	0.340787360293984	0.263513359527341	0.182125943846086	0.993183685597448	0.494052813962081	0.391144114800092	0.380180516231046	0.366255279797536	285.302631952224	65.0921944039	26.9885304384265	13.0508091832443	4.98128449097395	0.571077774112555	0.33233099101981	0.228719485627098	0.191100264175024	0.14894401676901	0.880038972536147	0.685139239796386	0.514761633425931	0.48110442972285	0.39371511976446	1.17025111637866	0.610408565049638	0.427579276498655	0.376137187707698	0.336487243233473
8812	U	green	s2-ant1	388	7.22502638032776	1.77685475657124	0.854343841708133	0.618702831173882	0.395156576007345	4.44994405591954	0.992527777855917	0.485251296382983	0.376095276029875	0.289700652743721	1.74419033302154	0.754864576108061	0.413232157461478	0.354665122833173	0.243501879337891	1.53597237863986	0.59332087814295	0.396976598798915	0.311561707523738	0.249433554028281	0.783612724129508	0.499434380076578	0.516404279042942	0.463873492364121	0.504801776434312	71.1713293769188	13.0365159325675	4.15173522514673	1.50390604157861	0.560645622789558	0.564077222132414	0.326993692659371	0.235055941817738	0.186796916027625	0.163704417877102	0.855570301437595	0.681664323865081	0.606212092181591	0.527409987813236	0.565590847475511	0.413291889147791	0.280100634523264	0.264476183672262	0.239712739481175	0.265228238116968
8812	U	green	s3-rest2	180	7.96115267189579	2.16838299719236	1.22165733839176	0.983946955366664	0.864642536810574	3.70787307765597	1.00926744961931	0.537867492558681	0.414998199141578	0.327440020992191	25.2593893761052	22.4145041049544	19.122010135702	13.9434918873353	8.4958129222365	1.48608131758152	0.593481533432345	0.385634994856314	0.288399065057719	0.217705377316379	0.822905622200758	0.446814647313193	0.349370004762513	0.392932603092397	0.369037457753195	37.2831333523274	7.00116520756278	2.23809086476707	0.734212885939899	0.290472337682962	0.48456146464182	0.303538670575299	0.204576776024114	0.182635080908201	0.167757051113702	1.21841345677789	0.821099490322592	0.582937534655699	0.497494919269046	0.417499310485048	0.553827297233567	0.334784358701277	0.242829222842959	0.219963478210851	0.228105625047453
8812	U	green	s4-ant2	384	6.10998882499345	1.48193586769952	0.666019939672536	0.564096456489864	0.340701472841123	3.96153604612679	1.04630366626181	0.512994143045128	0.43074739422958	0.290223663176517	2.40746546822114	0.969723746846834	0.520975929008912	0.449739147781199	0.277336808617723	2.28662205542506	0.870675063867826	0.528495025732715	0.415198491545627	0.288661323205265	1.60926278397297	0.751253464307575	0.556214660801451	0.461952968191591	0.466463181239262	9.59172978859402	2.77630985458969	1.15541376974319	0.488854009472703	0.26807616795808	1.03640381444536	0.485338282521778	0.312343662213921	0.230284321381229	0.177175846468364	1.61588441583175	0.945758570924398	0.689667066052336	0.618791819005757	0.531572069131232	0.479558173968036	0.28278367754486	0.216739828477851	0.22198219741974	0.221734996389258
8812	U	green	s5-rest3	179	4.67377570182274	1.35739875557866	0.645509334007171	0.525784864683681	0.338521535941438	2.5541196751493	0.833593229865018	0.427222194465768	0.462036091015804	0.367401165940261	20.425938967829	17.8375535628956	14.9726366589277	10.4661699836722	5.68055364412418	1.56427235040541	0.820280983261734	0.514413902059761	0.46278299349429	0.375896517979003	0.887094368309148	0.476065385754432	0.353255794462191	0.401398887494573	0.34168906010941	7.42022181347212	2.50105079705626	1.27192513047654	0.615349597348127	0.269128878927066	0.603044185619075	0.382468569579223	0.235136238644355	0.21066169181739	0.148273284101639	1.00855314450679	0.836066537743104	0.486099871827437	0.489935636475209	0.398004532548085	0.444482849064999	0.27142728489107	0.185337271281747	0.195786114959779	0.182192788334286
8812	U	green	s6-ant3	386	5.15496237155576	1.83664245970199	1.11027162905273	0.840514664826328	0.550812381227801	2.85894817813119	0.832093897142949	0.425964945743235	0.369225917910786	0.248058533716653	5.23798759689277	4.27516188960497	3.40134462708891	2.63622137594769	1.85395197803857	1.29545426313863	0.789746544629975	0.586254169512418	0.51894953785894	0.416150663535149	0.619242399297399	0.489031771744406	0.419792770734814	0.431018148224376	0.46261465811053	8.14625098494782	3.1504246325951	1.43667512931617	0.552025769566169	0.26523904479788	0.456805861649983	0.330328296644417	0.237965322702618	0.21243201040455	0.177194324402573	0.797325316931732	0.730123154688078	0.566136241526809	0.581913765647567	0.529723972469873	0.262491252218692	0.204616244134856	0.186390515805705	0.191556059040786	0.193506211865026
8813	U	urban	s1-rest1	180	3.39762891325709	1.49431371837834	0.505709816558237	0.358174360365783	0.180714790229118	1.70782465977318	1.01300379837609	0.452714782943312	0.419507505397133	0.288607804633942	0.934489512307802	0.815110757602687	0.374619799271625	0.271534651035232	0.140068506211524	0.918777088629374	0.742645561898797	0.321590059898624	0.241429319510971	0.152723305933209	0.442930986813111	0.379511727598045	0.23696850612181	0.162881162683183	0.127284995697515	0.515931249996742	0.511390526014382	0.256405362270267	0.182672984124569	0.127412782753441	0.55091656741457	1.22393748569735	0.370138924759712	0.208165984610315	0.129797957711738	0.787701845652163	2.26531245596297	0.654192304956883	0.432379258386004	0.241970395034524	0.878379579639782	2.05478269991473	0.690687827359519	0.506342864206126	0.24486020461491
8813	U	urban	s2-ant1	388	7.34513763187156	1.46335656205791	0.50213960237215	0.302880528134938	0.182397098203552	2.92743292049002	0.804283792439008	0.361948519114038	0.238363781909509	0.173240006162765	1.57485811876571	0.616075593550666	0.335575797591725	0.203908124875112	0.121736350134021	1.36118554807203	0.505477225756444	0.277411938469884	0.197774983517251	0.140243241997309	0.446720101367169	0.281161335990346	0.216949247695944	0.155162526202923	0.135330283093984	0.611347460169975	0.354519738312865	0.223688209380219	0.148684340386733	0.107122818229965	0.608646062830716	0.440417726042538	0.26312060851041	0.173864551023401	0.123109377779492	0.801912251126586	0.776652910520543	0.460053064366572	0.343587437552928	0.231085167374496	0.907589610690969	0.73131492396546	0.492094827356162	0.367175467704518	0.230240901624214
8813	U	urban	s3-rest2	178	3.69035565695427	1.23096712432326	0.435616439669498	0.291094554283824	0.195858888243603	1.69847085453763	0.822101287823159	0.335016119287306	0.26685297402882	0.200501558393837	1.04757076467638	0.645908994932561	0.301747776407172	0.214547711096833	0.123843212221119	0.97354407272389	0.55585763798132	0.256647553600384	0.18415228971102	0.128627719772597	0.602750224250823	0.372683990689975	0.214786909907238	0.151291132510568	0.110605433929941	0.557086482205807	0.420462934143204	0.250008916233732	0.187346352513002	0.140573873256853	0.592851319630325	0.789106276975135	0.31404113878313	0.192963656795683	0.141764279631639	0.844783126850622	1.47648012341824	0.530328864365471	0.34640615537601	0.220714475296929	1.00862278985689	1.40401482736047	0.578717298072564	0.422124868307318	0.251576493744645
8813	U	urban	s4-ant2	386	6.98618206259346	1.5306667391418	0.502513799046742	0.290518755072456	0.183933643304273	2.8505541153097	0.830919036256501	0.372672464181584	0.257010117181766	0.204423340095546	1.39805048014995	0.601125555763889	0.323135838397239	0.200779686342799	0.126041170240785	1.25868683353808	0.51223523280042	0.276718936403511	0.191124444016151	0.144788005786316	0.422169011503396	0.292727519554757	0.224191846583505	0.153529287193029	0.112477577018438	0.545517379868754	0.364382377664689	0.228774582192337	0.163291359742122	0.123221761816816	0.539620159408503	0.448468518416488	0.274361349322145	0.179133649230488	0.128397402037862	0.753090485021562	0.777135536031741	0.460708775029923	0.297991579118622	0.181388132310337	0.938427806082819	0.78223132119388	0.53166531688129	0.345883314824846	0.201614957881072
8813	U	urban	s5-rest3	175	5.98747875089414	1.59046436463705	0.543757875954386	0.442230928959637	0.360557694398228	2.93545246143752	1.20590575653089	0.509009885477057	0.45407781131828	0.438087959040773	1.10446625370394	0.840437496478769	0.378152286063935	0.315213686582234	0.288348478526533	0.914068991196833	0.733301226063094	0.363917712835455	0.360163081815328	0.330667801159752	2.22128700570448	1.98169594258289	1.73989815214257	1.50076053157915	1.39965686388744	0.583035241590285	0.521891641299467	0.288176476400082	0.246154113846339	0.300035700708703	3.94004766240995	2.22832863414769	0.569378254773626	0.229592928774976	0.248337690419073	16.2748334344002	4.82271586746538	2.26213900362592	0.818484513624583	0.495259091729816	1.25598054515742	1.69624472359506	0.625682223612821	0.529275054337769	0.460057282773016
8813	U	urban	s6-ant3	353	8.01382371134736	1.57737659521661	0.507528005085963	0.289258009353431	0.183128161388175	3.15241597674902	0.836709091851421	0.380033230271919	0.297966628913851	0.233375321291808	1.62052472392841	0.602283055196577	0.338558613859938	0.206055397718778	0.133532954127294	1.35773075084831	0.51643740031518	0.294322456417008	0.232580322159007	0.180208285846678	0.396543877688714	0.274683947668527	0.218006954689505	0.145965226512888	0.109234782586904	0.54721346478692	0.350700201232472	0.233256751207179	0.155476962322269	0.125321688752695	0.522417832884061	0.478634392798737	0.275632003654595	0.178241986179252	0.137715560258985	0.72338148081009	0.826618988869741	0.465161543666343	0.309128595718046	0.209898836338539	1.15338216890056	0.883264880687782	0.561015370008158	0.363066886852955	0.236424199102699
8813	U	green	s1-rest1	186	39.8527877142269	7.81756703004734	1.80716711643348	1.19279339472055	0.685416904435169	16.6591112682433	2.46544238619689	0.630732445781131	0.366001241710302	0.296264445657021	3.89736678112037	1.0620706259827	0.351216793749762	0.242405593836876	0.187668702946734	1.99224508014645	0.624239049845931	0.339623637432445	0.256911466010732	0.257365076531214	1.90768904695358	0.444528931515721	0.322610562381576	0.295246922269736	0.292557344931906	0.635532882055049	0.386796124926788	0.267042626598942	0.215640163710346	0.211769229420158	0.698914823356655	0.528369270461783	0.30218322551152	0.203918126418308	0.169000768666957	1.36627980073876	0.955404622000806	0.605208113133628	0.419282884937804	0.292301630884352	3.76938330956659	1.53645378673116	0.851083760361118	0.420629451403303	0.201909912643702
8813	U	green	s2-ant1	387	23.0115098119097	4.24644451263323	0.918777440885561	0.90293198151698	0.509551655775582	6.43281169624116	1.50347591746493	0.485299954680867	0.284463837868594	0.233477161139061	3.17692078965573	0.867694537506418	0.377426057030357	0.248886183669893	0.176951574422459	7.95513962106758	3.13791170912536	1.81247169471165	1.06866669194051	0.617477417874809	0.544929287293459	0.306885950206939	0.283531965038365	0.239786615545998	0.188442082813317	0.467309826997742	0.281608791193715	0.198265151948483	0.140639785002486	0.120218169482789	0.507100658043665	0.419908315785606	0.303310151069252	0.205847575172501	0.190620601269202	0.770539543970382	0.889218995411158	0.607588312476602	0.436249228331099	0.376175691484223	1.83960670287467	0.745159733722402	0.393141285784769	0.219806187857631	0.133257876364743
8813	U	green	s3-rest2	190	280.693858023644	71.737243629107	19.0218921995701	8.02390670094766	2.49610296602848	59.0221063964434	13.0686304143612	5.20921906541905	1.69846278621455	0.522349791674068	5.43093074035039	1.62875861522659	0.601370956895537	0.383053159091325	0.236148705784133	6.37806023359523	1.67838811664079	0.724746854950895	0.584312685090769	0.387464599923043	3.0858364375752	1.0905914239969	0.540292176316982	0.345337024185858	0.260759524493767	2.39925995165289	0.933364643121274	0.443130411071028	0.279405707335395	0.203754313380114	2.45931591725646	1.12244087045721	0.516740354452195	0.306131380494478	0.207667929892874	2.74335826500069	1.50708484275617	0.738587736944503	0.460650093413651	0.273473877832103	2.32617981809973	0.911708766289089	0.531683466905142	0.259843927553291	0.132301101193405
8813	U	green	s4-ant2	385	33.3402294704694	5.57291210775445	1.13754913992737	0.840550598282882	0.463996558738973	24.0047006026092	5.85594566634906	1.67939421848162	0.437724977671114	0.243195088346452	3.61786483660091	1.03313971064544	0.415290180398991	0.233018641896487	0.157066091522137	6.7630171679908	2.81214980724046	2.26116853925821	1.783086940423	1.42131290404511	1.08672085854972	0.396155632524921	0.244320378882539	0.14897161376042	0.107575670503709	0.628353402021262	0.344765536124199	0.231132855347021	0.150596578510459	0.131513929756687	40.4321523376588	58.205520503215	50.7426246090962	21.2837384657313	6.72450576429971	0.915281524790855	0.885283241160071	0.562006919605362	0.387001880519061	0.293267075355582	4.49196945926895	1.69253555623046	0.855293134315195	0.408521406852604	0.207730546705839
8813	U	green	s5-rest3	181	20.793837889852	4.414440022269	1.3235486354951	0.751117575492188	0.58424807276638	10.0166299763528	2.65380867706912	1.16240081571721	0.635950365137765	0.453840982404183	7.01990892772836	2.24191975393443	0.889171472887072	0.499029080495237	0.303440672117184	6.6939195885229	3.43483888993844	2.16992080203935	1.52783795695493	1.21483465295662	8.08675381417689	2.80437481457816	1.28847973617955	0.623015040753881	0.321194124261547	4.13560829938288	1.54940846460324	0.711049822100034	0.368161665537925	0.245407747334652	4.1506893656288	1.78709871834992	0.749532585597485	0.396195477386955	0.244106772368859	4.61969171882374	2.39930571591548	1.01090025736545	0.597336686183921	0.351836462387123	1.95568587805012	0.954851275206651	0.531505927392561	0.267928492725969	0.150776770519389
8813	U	green	s6-ant3	386	28.7656078944545	8.63777979403719	5.1774605160829	3.90529989602072	2.21002645470101	8.72783505610438	1.34156259560396	0.42784816546964	0.229194995234651	0.161895191447553	3.44468471799382	0.968544104698309	0.405776174168593	0.216971456415115	0.13772683790291	6.26835463868031	4.92109188496489	4.12971239146959	3.10331034233257	2.28884638749915	0.883899224239606	0.405275544254383	0.283741506586014	0.170176903941068	0.114089881681564	0.614379897825175	0.327128612106388	0.230069252023142	0.139651814607506	0.109217418158114	1.6878847113858	1.53889525119455	1.24715819993656	0.934326677805771	0.756064311112624	0.915067772669781	0.983111090835602	0.645571617971199	0.424669097464115	0.36600854198706	3.12893576817174	1.49303822871709	0.742333077318395	0.340181028373294	0.155827290743352
8814	U	urban	s1-rest1	181	26.2129822465542	4.23668571626228	1.13700605465603	0.554610674204626	0.418338863984228	39.9631365028127	6.32947036410354	1.68850797575299	0.928827927354753	0.73345327634527	5.11873762261687	1.4841185583831	0.669927837840171	0.465393754117846	0.357820651311477	4.2741073300243	1.34842699978243	0.617851603735882	0.484676254151998	0.417177169757188	2.46880987845285	1.12300585254655	0.909287498415712	0.831952129526941	0.557884840771149	1.19394996930631	0.702109695185375	0.620763401786227	0.611332235354292	0.533441528211133	1.12331750590931	1.00908828800054	0.507533287495072	0.276751496402697	0.194214129102348	2.69638959800697	2.1467165498488	1.24447893274136	0.650230014850749	0.481943402158065	3.17633671634383	1.62922091737757	1.0968061006516	0.640738749612531	0.504628651452321
8814	U	urban	s2-ant1	387	28.7287038788113	4.86486029151237	0.989936324367565	0.432516075966322	0.251060151213113	44.7512662044528	7.0463605497703	1.47006775839211	0.916265911649228	0.61758909090556	5.65358610327436	1.75819466787047	0.62327579467996	0.332043355934741	0.194290655378388	4.51046814220185	1.53597703976328	0.58267870349059	0.502630160744755	0.345169602948475	2.49336464039293	1.24753200603182	0.989278495639626	0.970411857113934	0.510947860787755	1.0130883765976	0.720591758798591	0.458534321727807	0.333385738828883	0.239071581049058	1.41654317997709	1.70175024972227	0.563081421220594	0.25136762690093	0.135483654166777	2.89632541403531	3.43771749672189	1.27491271235026	0.461997716751008	0.238909142891611	2.94500446762417	2.13548699020429	1.11208429702661	0.481699014451733	0.279912048841736
8814	U	urban	s3-rest2	181	30.3768177878719	5.02049382674678	1.17934329648419	0.57048079176386	0.502885252493176	46.2591755488012	8.22150962691429	1.91271414397971	0.961947065548431	0.797883306285282	6.37599506098392	1.69879573660649	0.684157908079146	0.464508793195147	0.431039623810161	5.17231127137872	1.72518216615294	0.751486995776006	0.536406627772846	0.541009826329396	14.5193306996947	5.57258283218746	3.06105289167967	1.48936620198723	0.775334420120994	1.89195752039383	1.10961936320748	0.794400423462414	0.656951628325738	0.717875289374609	1.8690900763432	1.44782064027387	0.632920846570651	0.307005689914961	0.22527288164063	7.23449542599787	6.61173780980549	5.26197876761614	4.5511229731065	4.57658765361192	4.9494691236825	3.44867700431065	2.9204551330963	2.45889818365055	2.36828907442502
8814	U	urban	s4-ant2	388	24.8185012624591	4.92668988079949	0.97644533182088	0.421871495986263	0.24646787176588	39.7482672064772	7.25819523757804	1.44911588018093	0.741274236048685	0.501712448441985	5.24213140261668	1.8718155817241	0.611136149595487	0.332049449832503	0.204266203535452	4.19062018861514	1.71852105025224	0.556880904469426	0.429162333093058	0.32412516760629	1.47871261288744	0.939043639887734	0.685715558423309	0.78992200557027	0.426192413710159	1.23923160178188	0.828977780493084	0.504946960244717	0.396073076686976	0.285999730903879	1.53079442881015	2.07435267968379	0.555654539814054	0.250071478219496	0.135866140229804	2.96322624718832	4.07044554871787	1.18651151005055	0.484109479079667	0.250708300020216	3.12093129653906	2.54734238528592	1.10770273471685	0.514750724185006	0.301381053318595
8814	U	urban	s5-rest3	179	15.6911151461355	3.41963270756892	0.916158462181125	0.397462825149661	0.315011367903679	25.4345261021469	4.91382209608097	1.40669957880995	0.692176612612592	0.571532363384466	3.93031658982444	1.68733779314654	0.61617514994042	0.334841490501894	0.266508847830556	3.18933453821396	1.34307752156502	0.55778254012526	0.376992806705751	0.325770049364078	2.73687241696808	1.25353582261178	0.709263828151489	0.530879406278828	0.291728129178419	1.27751893807419	0.773567982669125	0.495767449322599	0.414493106141476	0.399082674872869	1.54606831389449	1.68694392763705	0.554258986588554	0.239125555690545	0.1748155042173	2.79069097579411	3.25916471514647	1.17264793668803	0.472933010544892	0.369344927004807	3.08872453935664	2.57361412048541	1.06459031451687	0.475620699931441	0.369039774843972
8814	U	urban	s6-ant3	389	20.7324306373595	4.44737228829398	0.864299296334414	0.379920121973489	0.220313632845654	33.1868027081601	6.22333564292932	1.31120590491103	0.784088485407687	0.563488051205827	4.65917669837414	1.91469468950241	0.601450468404756	0.296531530510701	0.172348504570212	3.8250732092044	1.69113546488815	0.537390958917951	0.449847836354717	0.294742062598092	0.950837833192208	0.766349025136832	0.602096985392222	0.711157977833956	0.374557502021209	0.845567245061233	0.639106501394967	0.372251964157629	0.249452734273812	0.179632264102638	1.52260310518039	2.1896792981311	0.544156406381234	0.232622104640431	0.128234298862421	2.98287942885306	4.31768167548281	1.09585791865532	0.40691265966718	0.201510623720141	3.09136744442163	2.56254304018825	0.967310020053396	0.431615457529906	0.224445696122905
8814	U	green	s1-rest1	183	23.6534869736973	3.36678789135731	0.99925342686445	0.54344524307424	0.389976358662032	17.6941534294057	3.77528869344357	1.39527873869822	0.752289382302829	0.617263179630608	4.36332063728415	1.08463269214207	0.475475419389617	0.315531394272786	0.244952813763694	2.78569772750415	0.941123182897224	0.475740797151565	0.365055968149217	0.327378049286279	0.992759597556823	0.669846677712248	0.639408895484544	0.597920667778911	0.440902258262924	0.76171736142673	0.588900004497589	0.476829889357373	0.408735672295824	0.346617391130539	5.80147523735233	4.28264631067691	3.0506149860822	2.00260827386691	1.33097574511471	1.89122215373287	1.53201058051651	0.854189349574639	0.509439510323786	0.377845906733274	2.50607122574648	1.57472473540963	0.966681839436115	0.595591390004356	0.478042507825994
8814	U	green	s2-ant1	385	25.8252869154136	4.09967393111258	0.936918366196597	0.502788990047611	0.300408771214515	19.211795427797	3.61748384092725	1.02999233647056	0.675868052349519	0.443207874897061	5.19887561241742	1.41550302411646	0.48568529044256	0.304389932569297	0.187801579588545	3.44577252805381	1.24690072663693	0.491981518068555	0.390802611152568	0.276456462206993	1.04584534336093	0.739854806140118	0.776135636487728	0.898968338920782	0.53357358381533	0.92871136406763	0.66724037923387	0.457764699932847	0.349233098952981	0.232017119883161	5.20796920094928	3.71775629920782	2.35666831304216	1.53625512819401	1.07158752686619	2.06675592237946	2.55569286088256	0.999444582003507	0.462121637170107	0.265193644692278	2.80764193835689	2.10104949663327	1.05717719762792	0.539860542055924	0.329565889922284
8814	U	green	s3-rest2	173	21.2737723224285	3.34606161776627	0.915097020482313	0.444489956701089	0.344099070748281	19.578155763515	4.1662016391445	1.38933533982877	0.690739877584566	0.567890066172695	4.50966095128472	1.22414433500699	0.468823462037545	0.284956670426028	0.224228211282969	2.84115465468795	1.04672694402645	0.503758479098504	0.362754131907032	0.339024206654152	1.13561630599723	0.690246372822867	0.474864968330461	0.377256929097578	0.33630760867554	0.90315928284553	0.703140061969934	0.490732662026883	0.364177397604519	0.304383947237702	4.93165884152016	2.9542796659987	1.92090434263806	1.27544372954692	0.896044519532706	2.26323967802155	1.98395457518108	0.898900919445639	0.459399222154233	0.346014417494334	3.04986024583735	2.30313109967583	1.01764321685685	0.587998852193374	0.436281732743865
8814	U	green	s4-ant2	384	17.5200262929551	3.7615546714124	0.918216642203277	0.443749188102512	0.281526901855789	13.6027978689959	3.41047388590209	0.980088619315274	0.552527105110987	0.379285915708667	4.17694393129426	1.51429551321552	0.514167743226048	0.301736114472088	0.188074938571199	2.887149893633	1.35269731127168	0.481998010453519	0.325057206262838	0.223749455429639	1.07565253508865	0.83094673748731	0.718138654426636	0.90991532907409	0.586592832710613	0.918647257841173	0.745432888185448	0.439954169440201	0.322564947914128	0.23415352083203	4.78692089069851	3.49657407930315	1.7587381187306	1.07005455655386	0.718908164038897	2.06105716192059	3.21272129969459	0.97056298402288	0.451629262844472	0.259851542503719	2.72815648866813	2.41560236506437	1.09023711927277	0.53131654923848	0.324073432346958
8814	U	green	s5-rest3	145	13.2191440508035	2.850479673745	0.844437343207006	0.434094967416523	0.367191119483175	9.83872773186386	3.02627246846056	1.14323061543419	0.574845581753287	0.509179193123166	3.38516883514771	1.30735180328225	0.523255973378185	0.310987195652763	0.261408265737342	2.31485619071415	1.1474046930476	0.504437298308309	0.33611566722087	0.308989922708756	0.953939001359666	0.774898598646844	0.499177091519411	0.2927158863516	0.245976754862365	0.814555986279365	0.7925253472188	0.50590236566706	0.372872828088604	0.359326696168008	5.0918909011916	3.41909822522332	1.88998117756322	1.09074587954399	0.791182067649302	1.74272860814473	2.56294643498885	0.912408898896285	0.462324935766256	0.373479393583349	2.45995916714599	2.68142158401475	1.06828639459875	0.574491432971341	0.449222977611713
8814	U	green	s6-ant3	102	19.4813650261887	3.3741137734833	0.762489112168167	0.370071362856567	0.207104152513246	15.1752747181276	3.03472392094159	0.856252391680444	0.494510563376088	0.329467449120375	4.61034765664527	1.4619645241497	0.462215942846787	0.248492316343967	0.139397131829501	3.43508670727415	1.33090160964164	0.465389358995729	0.33192890477243	0.219705724048855	1.24587496595276	0.867306350729635	0.604326059768735	0.439524551566887	0.298338276208967	0.866348367298067	0.729754047131724	0.373520319828593	0.223733125347387	0.140182290565457	5.30509155499675	3.43637178673183	1.55816142556338	0.881074462343151	0.587206041278777	1.9664913264069	3.33498753004578	0.878527858199003	0.360934620425392	0.181326352784829	2.64264233669725	2.51545843046394	0.966856990052909	0.422706164748617	0.213391269656044
8815	U	urban	s1-rest1	182	6.87771018584538	2.40384833937074	1.99603408865226	0.562081925133196	0.388065103594883	7.67432655187303	2.79252554428504	2.68810251509198	1.8411657433438	2.4764134891545	2.0838558430341	1.46070885921669	1.22300445249494	0.445496718963843	0.309437958211611	4.9898192108625	2.37558817131787	2.55716930218413	1.59217790572795	2.00407608340887	1.38953194932752	1.06786012677205	1.05147571388631	0.801909113587118	0.952592831404506	0.974018367716283	1.03032293983757	0.776573442675956	0.256422126428581	0.20840183030029	0.88443191286663	2.26564056485981	2.50435807551445	0.296480468143873	0.177418281316905	1.41598418265182	4.90552334593164	4.02209610108971	0.599525718453243	0.289036643905479	2.04252976790227	4.57921359073067	2.99171602258322	0.725085074159056	0.426384542812634
8815	U	urban	s2-ant1	385	4.61059734687229	2.59935436417679	1.79639817898526	0.495264106360762	0.303253157579576	5.09790491472479	2.74507608940833	2.11547536640091	1.17102480978409	1.50082426450883	1.57614266871601	1.5139313368845	1.02925206943655	0.378354758352939	0.247288718625139	3.49436947120579	2.47345049511269	2.09907401636226	1.37994074145868	1.73642071721704	1.24447845701422	1.12295071708296	0.897385130092315	0.634857620010483	0.636188407082928	0.716863639018632	0.842816815072261	0.49835418109084	0.230269735873073	0.169240294934205	0.915849143127497	2.76051396919196	2.35064210172925	0.274227287088666	0.153364254749231	1.60661180156941	5.57303703007874	4.1508421005392	0.600568197837249	0.242790691392391	1.71985826434606	3.69478328701538	2.35134403587685	0.607693005672754	0.278679108012806
8815	U	urban	s3-rest2	182	15.7835012847442	3.90702497337597	2.0072617461707	0.613354903921905	0.307186697999051	15.6540920253985	3.63430040557642	2.06190511812992	1.05445655498264	0.99798983610394	3.40559755794871	1.82652756055606	1.10766021110132	0.39232312327087	0.20643303914319	6.90274037090479	2.59685249600547	1.77811044668561	0.883883831201901	0.879561988983399	2.04923069383473	1.19038576847918	0.891611750344117	0.505835401593545	0.438166270780487	1.82421631099302	1.41498487692768	0.915001579348554	0.272313946457802	0.172381588485438	1.96354083539345	2.43587031060809	2.30039477058458	0.304232095052278	0.159399833033104	2.35931174523576	4.66884152084061	3.71391552023392	0.60428661080631	0.2822359675589	2.63564171233123	4.38630245698006	2.54647053250785	0.742789425318749	0.407298965270747
8815	U	urban	s4-ant2	388	5.92828238967573	3.51987866347684	1.83531625614128	0.478151548997988	0.290569128172612	6.34567829881725	3.47475372454442	2.01042552625338	0.966611364876869	1.29434276581166	1.53021865507054	1.88221482219914	1.02482100045907	0.360245557213361	0.221757141598219	3.67087454475988	2.57883975265551	1.83622039247695	1.18614815460566	1.58895500165583	0.907305182991376	1.20357616088741	0.802735758274457	0.477098358104692	0.508616453045244	0.797268702150604	1.20705288363454	0.527950991924352	0.216971201310982	0.160041767049183	0.814112499870704	3.79796619693126	2.28627728589104	0.274808744961176	0.150430624648941	1.70187339240372	8.00844418473359	4.48824684757788	0.620720762871835	0.253880795718843	1.67091316442464	5.1632180282403	2.36436166828085	0.630845304670482	0.287974576429406
8815	U	urban	s5-rest3	220	11.2537179098263	2.8078941787483	1.30151122899397	0.431644743624266	0.269273616975495	12.4354922379216	2.77943567131578	1.36808033134679	0.832421168972158	0.964426538677043	2.19560988406184	1.34614882761036	0.806306138367773	0.307689571615162	0.191549056847568	4.74168745128938	1.80397032128888	1.14472515917281	0.775727862460169	1.07012145795872	1.0323882548154	0.828245351668007	0.606435874613242	0.448007211826719	0.47752245250745	0.956615047779447	0.878297663951027	0.628803110952043	0.207946616977405	0.169913849952992	0.811405659898245	1.57065039753064	1.37409946905932	0.248587317093771	0.148005630099905	1.38114275755163	4.25249736106771	2.6130539003965	0.507494820835958	0.248488118739806	1.69683170572722	4.4366145558063	2.0781444953667	0.605301210076366	0.320580505590416
8815	U	urban	s6-ant3	385	9.62613401129519	5.26520810844808	1.99668576054872	0.56422865064655	0.285927856440175	7.42642787445687	4.4799895357126	1.88903558067363	0.944367010461839	1.13751764793893	1.7700877458309	2.43985316957151	1.08343007423247	0.367988319410874	0.203273694311404	3.90801691483034	3.24147372754773	1.73611656592881	1.03307059034545	1.40270877233696	1.78783725727713	1.38258418611517	0.794135735320274	0.4214826442289	0.492916459654988	0.91640679923189	1.35135068531588	0.619425035974156	0.233864579476306	0.158332969450837	0.883980116698765	5.32146868168485	2.52921914914716	0.292511742615054	0.144419532451875	2.29045860950391	10.8963720030855	4.88776741031177	0.681458749936687	0.248551384120789	2.00237834608764	6.59132357907844	2.6379246986757	0.698198661321841	0.300298732280476
8815	U	green	s1-rest1	184	8.82812132173777	2.32045429160404	0.889903124845752	0.641615777047562	0.508133668407148	7.61495544227947	2.40670234435154	1.28575991269313	1.40979755977697	1.60144338539129	9.95216750910259	6.79535305218637	3.05675498740813	1.59399484051151	0.797678075575379	4.2997574794117	2.07904161362844	1.50331825238431	2.21103027016683	2.89953508216354	97.7194307400702	19.2276058691326	5.29069542671414	1.82508314236408	0.883500628133653	0.558279038986406	0.630131501395565	0.347832778161137	0.24517347671507	0.184930325632454	1.13136824070915	2.52649653522617	0.701086140898625	0.30731653543745	0.18185230817524	1.84259929456408	6.9018826427851	1.6645109121887	0.659056984315947	0.306644039301727	1.62138547540291	3.82871467910672	1.34140592074221	0.792161492480547	0.516051426103089
8815	U	green	s2-ant1	387	5.41556249692111	2.87747746627946	1.51246974559459	0.636526044231129	0.463996977534793	3.15375462359496	2.17044002706432	1.82432692974312	1.75083076596656	1.86268522082776	30.8011399776134	11.8131515517686	5.53896890235558	2.48510087101133	1.31233236777068	3.69541813169558	2.79053159592321	2.88129434161478	4.30285580122242	6.1236690297655	0.541781873330833	0.79933693540044	0.531668666960233	0.480195408246321	0.377153884454808	0.546225191272794	0.844416203754529	0.542608058084517	0.243674975567263	0.175687789611511	0.895359449731192	3.77625846077364	2.69196912451019	0.307231872239688	0.181866702198011	1.55732342582188	10.0337051141091	6.15836821242536	0.714875809995753	0.315019584655279	1.21359020173631	3.95276323347434	2.1424491804628	0.635335655043181	0.314427749518552
8815	U	green	s3-rest2	189	11.3842123072772	2.46047505991185	1.17977251980602	0.61372644217909	0.382527398566263	6.00738360432856	1.35724486867189	0.722448584200987	0.592391006416878	0.56933270522159	8.89859152538146	2.50894916700403	1.2448896022737	0.656255571633237	0.400549781953273	2.76944751939987	1.21176786015619	1.10075153862894	1.72533805101364	2.17425526077523	19.8108148325065	5.74208204775185	2.94161639499327	1.59992773381036	0.823544088917654	0.53420135399599	0.528761594432277	0.368507864939698	0.206172700082192	0.140111214603193	0.826628354418628	1.32830466027429	0.717275133255674	0.259094577953427	0.17323543459335	1.22254607097675	4.46112553994138	1.68024609217312	0.485612000391063	0.255183097175064	1.28533317391023	2.83812972138295	1.27150524081405	0.456231382550941	0.283638096643177
8815	U	green	s4-ant2	388	5.09786346419731	2.82961838085754	1.45173592574278	0.56767991024862	0.491014528725111	3.01862891608825	1.55165667364956	1.30161604784264	1.13515566388198	1.45570048129853	72.1324129115601	24.3867027440572	9.66459639917826	3.62487744559192	1.53950950229659	3.48252772030552	2.7357202839598	2.78668515004991	3.51174457931834	5.81556821241288	0.753684986439756	0.810713098958884	0.497031875711049	0.281881228624305	0.300776655993172	0.591002345636508	0.96055149401803	0.600599690910895	0.278783045784049	0.217297050982105	1.02241167193853	3.59405012067929	2.55054954888412	0.359660884616295	0.240516668101576	1.50222529090544	9.71108425537793	6.20320909868602	0.748665008482951	0.384528067210073	1.22337332748962	3.93474540629782	2.18348633857636	0.639827164861776	0.377137935474124
8815	U	green	s5-rest3	180	15.1462367523587	4.00186305474838	1.69872355481225	0.919129090282444	0.618329515867327	13.9886622378928	3.9633457324281	1.98565947543312	1.23860351102578	0.923273307041608	44.9024676887421	13.0914568066938	5.73354704484766	2.56244245325743	1.14830829060694	4.99171241925297	2.54117860729619	1.68244584525343	2.43812923249821	3.14054134837377	3.09788029801715	1.26542846738191	0.573469864074522	0.461915134304395	0.40690759907385	0.833916185347549	0.818735158950238	0.426454143099164	0.307132750721286	0.206732701357294	1.18133811021955	2.0443365009096	0.868702646035393	0.386794645303023	0.257472530250092	1.905393228091	6.32647818646311	2.07502819343952	0.669099380966182	0.352783669563937	1.7067062962531	4.13736275986251	1.54602061589976	0.698403067697656	0.464282959364156
8815	U	green	s6-ant3	385	6.39705512753589	3.60722219964798	1.7020959030495	0.545976718121731	0.421028282870538	5.39057075101621	2.13499049931425	1.214838248011	0.685588551504232	0.821797545354476	5.78961545049151	2.06840155719613	0.839942004388664	0.360414430913014	0.212286458295948	4.14812782220256	3.29419463450765	2.75656169359265	2.94768719574641	4.43076752039856	0.72219811219305	0.864141612272769	0.456922312871868	0.251020830409789	0.230527418682166	0.66717066342671	1.35216261132051	0.717022819982277	0.257179652483879	0.175066698915328	1.6021292664336	5.04757176819261	2.98283334404468	0.500644389343234	0.281958444541367	1.95422923079212	11.8943749393574	6.21919688754992	0.797065241413169	0.328692539970763	1.43487060260681	4.55790892575078	2.03429945739238	0.629639431445569	0.331144395087553
8816	U	urban	s1-rest1	178	1.33473219768258	0.581545840548265	0.347237224480999	0.307043516217063	0.28216879626974	8.53595127579988	2.40057008069408	1.18895183339199	0.875842692534394	0.708603621264863	1.10348106019461	0.526370476741416	0.318162289970706	0.299697199881687	0.269502528494901	1.78522336336553	0.681710457714887	0.530603463601587	0.670132100593078	0.724359449899555	3.35619819943909	1.06679572523393	0.610882172056539	0.79796500745896	0.546307207644865	1.46993756594844	0.728528219587788	0.582899328086618	0.558560029970005	0.563067338157419	1.82084068485523	0.946761865570755	0.521731885476387	0.295733749405061	0.219430935862181	4.30208712187531	2.0319800610915	1.37707506272261	0.888867413620423	0.658078540985412	10.5582172154094	3.58359919532238	1.70888938357551	0.989216176320049	0.52818557610514
8816	U	urban	s2-ant1	390	1.07259376567862	0.570727892569253	0.364072510710253	0.302713302779114	0.38532563462969	2.78499486112181	0.903689538518843	0.580749194471222	0.769447500388548	0.84988217317444	0.740040669569796	0.432674472983738	0.327705044309592	0.293664202099434	0.380434643318784	3.227469114186	1.09352219482594	0.714032445572015	0.837700411293884	1.00102490534169	1.2674714552378	0.609396247955493	0.504152206417307	0.754197076722793	0.694683714060907	1.25420715322134	0.647066994736638	0.482834007096541	0.429606804074539	0.521184947672446	1.28544499995479	0.859942850239802	0.590238077006704	0.3373708028606	0.37030953134615	2.86505867541959	1.76015638427195	1.31063923183779	0.8716630949423	0.775261767709211	1.52985107636167	0.883650329467692	0.633939543472192	0.490879771589269	0.423624901999311
8816	U	urban	s3-rest2	179	1.15979878458314	0.512381109245823	0.268910611992062	0.1913906729758	0.143056518454296	4.92783636937926	1.2335113320474	0.684429984966191	0.582526978444417	0.519246438346986	0.927195751925956	0.452627817188519	0.272876977884727	0.197362380427636	0.154822006735402	4.55838512775714	1.0510496354392	0.513111465284543	0.48586508652813	0.534015624982438	2.00203856331038	0.681541744806877	0.429222373503048	0.411664345603414	0.385953059175304	1.62671523963135	0.607332416564478	0.372683264798982	0.241136186236697	0.19090928913066	1.89634289247791	0.824712870627697	0.460488195128346	0.227673899078377	0.156312992334571	4.37814177241796	1.71267415707836	1.11270240837386	0.539935788833735	0.334071201451004	2.1659819331803	0.897906958110919	0.629006345046335	0.363753866424612	0.246295472883101
8816	U	urban	s4-ant2	388	0.994471579166782	0.516485587581467	0.344072489072553	0.364683865416226	0.527498112949126	3.10968477309097	0.796632321540907	0.520105852760301	0.623952908276425	0.786618658377411	0.823908159755222	0.443511173703416	0.315737353410899	0.325885398584558	0.490622739916072	2.33101614096813	0.73828767225461	0.505649254582751	0.679849145108293	0.930254102242737	1.36683510649485	0.628212812601721	0.486714679867021	0.662256578044334	0.726463161927475	1.46307009362692	0.700300830805653	0.457664139929602	0.416330953710545	0.569649189477056	1.57762774810043	0.883890786342562	0.551389743371516	0.348941795316947	0.477488762319168	2.70849768269094	1.52043568268936	1.06090250378402	0.698202067265012	0.774106841967985	2.93792897161377	1.25057800835219	0.711978059701293	0.482021597378301	0.43357163014294
8816	U	urban	s5-rest3	192	0.911467546901488	0.446657413204967	0.284251199819872	0.209219112636749	0.174209506749983	20.6170578342858	2.35626488682038	0.912812626659368	0.631320251292629	0.586503505431394	0.687998551328638	0.404752649285604	0.265640900358478	0.20694344946677	0.170484234941847	4.79176828537566	1.09324232917269	0.645678933000628	0.51962418585064	0.61422924950467	1.7353702026916	0.609081880446459	0.46074332785898	0.527274515383739	0.588178055471624	1.43415179318606	0.681867004162553	0.427959111477782	0.357455436975628	0.379845692094026	1.50349548693355	0.792133506081785	0.445182998928273	0.277277678713977	0.188467217280595	3.03233985442043	1.56602061893579	0.977800696704173	0.642768587500923	0.445258866137423	14.8136726517286	3.22159321772103	1.57524669375812	0.962516162741173	0.499027392759504
8816	U	urban	s6-ant3	387	0.930841636015922	0.528526623012458	0.343834082975476	0.280890639077877	0.352987818778621	3.1819203302285	1.07561704298546	0.639747326172013	0.641690504991178	0.676534252455584	3.91473519624085	1.63494810152952	0.7978793304485	0.457721446744886	0.398247771626522	1.46409574319549	0.693086843120316	0.531070708201657	0.735382051394803	0.947967747366107	1.22698305587566	0.635767262896081	0.518116123218688	0.748439377112769	0.658550119838008	1.28923430900588	0.706104861476777	0.487019958608024	0.432217395044307	0.499580602060954	1.58756125333047	0.938071437542254	0.568887036910392	0.327398140252447	0.356265749769394	2.52636093560672	1.50404838226022	1.09439404722794	0.698967527267225	0.689440067018044	2.79880967468308	1.25951926010088	0.694047531239273	0.472670551512437	0.398535257271818
8816	U	green	s1-rest1	197	2.6488509712478	1.14782981209955	0.69473662944088	0.477558302905836	0.383838739045806	13.9664213477826	1.53352926693546	0.687960129211163	0.525804181271815	0.497094059216242	2.01638601424484	0.903694721567998	0.550863193260527	0.392278087455631	0.305473996685474	6.62211870469959	1.08283834253801	0.569807070732715	0.424463919852514	0.375020647187709	2.40132179537856	0.840718155083705	0.683018109854758	0.975111882841428	0.933583861623246	9.02002708448417	4.25501852213151	2.79085951612869	1.85725537046932	1.31643859687362	6.93053299112513	2.51160160895559	1.67198072462576	0.414883879213535	0.273011963245369	2.2428033112594	1.20973529831542	0.777608935628565	0.53153348222478	0.44771996797986	2.91831058165854	1.43811676513913	0.987763979424121	0.65709884699606	0.560461698232992
8816	U	green	s2-ant1	384	3.42990947052888	1.39482892283254	0.853461363556213	0.50739533750463	0.272481185791113	6.79310147247424	1.47863524812573	0.820935442651372	0.515203586427295	0.315335360506105	2.67752637382287	1.1678712893647	0.761559353460378	0.462582969422377	0.252399828930619	4.26209230549497	1.16618973080151	0.707257324432186	0.417481377150598	0.243278267848323	2.21162640789014	1.04042881490914	0.758271174857505	1.11924921092216	0.741092825215063	12.9338949613184	5.98385892601247	3.80241278180159	2.35108523246457	1.5266129731319	1.69054597949152	0.878125899591683	0.55832437932406	0.342656143618154	0.208597513800303	2.62223255177106	1.40997102758582	0.95831208935741	0.548110790032439	0.335155366070318	3.29505867526433	1.64427646820667	1.04252735970855	0.659254818637451	0.423462988383982
8816	U	green	s3-rest2	165	4.09688753948512	1.41241017922663	0.869795914195403	0.523157529201563	0.431084930214212	6.47219521592553	1.46637185146267	0.871626652188574	0.575562397819835	0.581202183811608	3.25405754912459	1.17894166313442	0.805651653955886	0.473474968221024	0.376535845520062	7.66813477249147	2.38602963273141	1.22536606917582	0.652595000102334	0.480310496132213	3.81936613528722	1.33539978514655	1.08992612490489	1.11733260678088	1.18058090195942	14.0582094182692	6.37323738977488	3.78967305780268	2.36605548648706	1.58236686529096	2.22944922383788	0.873528394225712	0.671214236617298	0.357970815024496	0.293583270094091	3.36127956245733	1.36728152024678	1.02892352279955	0.580684217382368	0.467304410357061	3.76783526265447	1.58081601263193	1.16559579662138	0.728224612588013	0.589624004633408
8816	U	green	s4-ant2	387	3.11809873227385	1.14297495081215	0.638324730327023	0.404351098440754	0.313144528818181	6.18854035445817	1.30584397718265	0.612948515809582	0.436535758064182	0.381544321944803	2.72238516723404	0.91399651019538	0.58455491609861	0.365119458037317	0.278601725376641	6.11369366490349	2.07153707804706	1.06833291572978	0.554129937590366	0.349942321405094	2.37972227140675	0.747454862744147	0.591289978347006	1.04704802348181	0.921843977230353	13.9124159475599	5.71416614091136	3.59786487763368	2.32051086170766	1.56319301054961	1.95336931454936	0.693092618023755	0.52624910732438	0.266550273583805	0.202260641975966	2.25088251547272	1.01354444885187	0.752569031163016	0.449508718836777	0.354136865783286	2.79287916852454	1.27029184415839	0.87043525976348	0.601372179952535	0.470512667957137
8816	U	green	s5-rest3	165	7.16340861047279	2.97494365641258	1.54048170545566	0.734680160033992	0.534084128240143	9.65269392796509	3.07777536497722	1.53540685764134	0.890310186832289	0.739303852339142	6.23044581216051	2.64987608188931	1.42414344181389	0.687464484977785	0.477238933725707	12.2686246349365	4.022132746442	1.82677377974811	0.962466745166464	0.620044000547779	7.66343899874979	2.97308223837558	1.88962683128502	1.4059678931531	1.33959700639527	18.8068135382604	7.78874499920931	5.35882612811609	2.93597940428337	1.88062442169434	4.99771769543264	2.17329135473649	1.22146026371579	0.516695634193748	0.372203110200801	6.69672336670604	3.12814587245404	1.73353605532261	0.782200975099805	0.591416330602484	6.68469946659926	2.98257730631105	1.69665119256244	0.845047361897294	0.685255016596595
8816	U	green	s6-ant3	387	3.27969269197981	1.22525434126401	0.635442658513792	0.366515831204935	0.204472893661798	4.48415710334265	1.22680878241695	0.626502538330045	0.402934963765406	0.260956438396463	2.34403048460472	1.04454604620462	0.588156855069877	0.342662947620974	0.191608931081974	3.09132250921604	1.13137327817858	0.615086817069574	0.341970276664899	0.203266764924975	2.63074189733156	0.75129799571364	0.562229370817776	0.675083963440874	0.461202557150034	15.5654500008647	7.15650379404638	4.59045350818132	2.69273866717954	1.72388067781334	1.43227152402845	0.718203677472401	0.454639483681003	0.249022810709074	0.157898897010216	2.13967250956782	1.10180053786786	0.733741386738142	0.378585938623082	0.235855589976581	2.55105013348062	1.17963122432445	0.762824175285025	0.444836483914319	0.294771277740487
8817	U	urban	s1-rest1	189	3.07088022402832	0.85427621840295	0.603428869647221	0.557815204456753	0.449850184667237	1.01506103432816	0.498025938473534	0.46902695490821	0.48602222930191	0.473037235224909	1.28370783295387	0.561565821740732	0.434696556368045	0.402401161822653	0.324795837499072	1.21499406666864	0.65011740051764	0.717278581699504	0.891212579222014	0.882305371609669	1.00035381037886	0.583083349385973	0.53442523184132	0.595010055098071	0.559435977967587	0.707247228201165	0.420855162670264	0.353744507828898	0.346675309614674	0.283058206885371	1.0865183530084	0.592730907339858	0.426834179877215	0.352705171346794	0.273688109825436	0.875627494147709	0.463621848225338	0.379278214887957	0.347971342993102	0.261542048978082	3.3717265895959	1.5241578432694	1.19228767071274	0.94464593999487	0.659590182843523
8817	U	urban	s2-ant1	386	79.7479275474711	3.88899626668703	0.798907528676413	0.541936349890678	0.216992678754402	39.574051860956	2.19115355040648	0.382210469347744	0.253903008948737	0.105939277553859	47.888863021481	2.64710391989601	0.402228243151581	0.31531037662863	0.133789641285579	79.8119308408398	4.12633164846397	0.720885825673439	0.484722190533418	0.222337406764371	72.8278632420745	4.4120916816262	0.700924384867168	0.461137870824539	0.212246496942879	41.3570733782351	2.552893135624	0.325180062903963	0.259873848256185	0.0935316563145698	78.7296925822907	4.8253902266196	0.611824024281763	0.482971470777133	0.204567022314333	47.5978704128506	2.72184048095082	0.392476876374209	0.282206985522641	0.131691557334495	3.42673605477483	0.769242774432478	0.589603480233812	0.368377126515519	0.180091722507894
8817	U	urban	s3-rest2	181	2.46925819729031	1.64061964002063	0.8839077154652	0.599777506929681	0.559767429494196	1.93320437268527	1.13891769341836	0.710527817298174	0.559019857423617	0.479698544698164	1.96600023206615	1.2732305600724	0.677440266038437	0.48429608775869	0.421064144438137	7.11158276155215	5.35692567293727	3.35457918117353	2.29748334721973	1.47872218366936	1.90863480757582	1.07074441810951	0.650208791781447	0.507318356055947	0.528252824809582	1.14761032373109	0.666085102667269	0.389061011041948	0.290064008490248	0.292730173109923	1.81419863302917	1.32630167458109	0.73926453124122	0.450177694165457	0.479794850101502	1.27680999799958	1.3126820434032	0.652844549086423	0.373846409500287	0.31519188032776	3.67620264523188	2.17183039858978	1.34481661657254	0.706422237304276	0.439006459643055
8817	U	urban	s4-ant2	387	21.9848892203063	11.6380289303222	9.34964144935967	11.1252190550162	18.7378840169818	11.3498399246568	6.3261151951688	5.39626387446904	6.09349128739937	9.82971340837897	14.9931487612496	8.35938397573289	5.60019599752329	6.88216597870144	11.5595962856022	17.5129279524004	11.7450574786467	9.5208372822375	11.7608673914155	19.6625910831206	19.1479228417724	12.5850801014725	11.0369450053594	13.2348285487359	23.1213568489939	11.311652399571	6.61053223132189	5.63345855878328	6.2011624029886	10.314531991592	18.9163276753443	12.9812583548184	11.0886283796046	12.6927509766674	22.8595340510471	12.0355445549232	7.65433318099723	6.24839439817258	6.98066796578404	12.2533038637026	20.7783671615912	5.91437239862521	3.22215053104636	3.56921162867632	8.51303086608215
8817	U	urban	s5-rest3	181	1.65223247330991	1.18435554264818	0.738592934549373	0.412878000760626	0.449073578951337	2.21464772658097	0.962118135137433	0.587587727642531	0.344583079367833	0.375955109213803	1.10607508949341	0.845507188892327	0.526443192479312	0.308325029540812	0.334065275288733	1.43353565504293	1.32238028763477	0.704080345107143	0.589651838757788	0.675613240404541	1.25165469751298	0.960099734757945	0.610398144367905	0.356354343369708	0.461744630424174	0.647394763529819	0.494385324447367	0.307065528302634	0.210347351405832	0.236990504255838	1.16793698540141	1.10869560451868	0.641652297287035	0.296877349209105	0.394419749973858	0.857696848534544	1.04638736881986	0.5747698667416	0.267179942845553	0.263395456849243	1.59429213603367	1.33475650700106	0.7863326044256	0.383807041164442	0.352321542307683
8817	U	urban	s6-ant3	387	23.3253860755938	18.4433746486056	18.8801773069859	27.8347229782683	95.8950649059276	7.68647795893698	5.40075162142908	5.50141128538246	9.56552335186267	40.6368913182492	16.2321477393183	13.8144826720513	13.0039722216423	17.7246142949301	62.5409520141662	24.7584815767396	19.8122343666058	19.9352032965185	30.2291632970303	102.284953601236	24.4397960439072	20.973035032295	23.7931177241721	32.5548290496034	118.301791867878	6.49981145484959	5.06704974946174	6.12572932586175	10.5088830808161	44.3168199695753	24.3877078350025	20.7682220158157	22.3032851738271	33.0455999407824	116.118523748668	7.10487996970623	6.35627575738554	6.5985246353522	12.4098271238447	52.8859244968319	12.5591172581585	15.3824826479118	17.6027999651509	21.1345648698673	63.9368342474613
8817	U	green	s1-rest1	185	6.83105904044451	1.78739725756661	1.05001310964224	0.728067986565839	1.36176708325631	2.90596358778512	1.25800020168377	0.710182050905278	0.600640427493925	1.83861039152572	6.55622592775631	1.20383665246504	1.00905266875009	0.635230728465014	0.920798474617386	2.7647448511658	0.94019779450286	0.64936993478809	0.482175928981044	1.02994748435124	11.171321348109	1.90087386854752	0.593198837388116	0.580435989793066	1.30061016348118	2.20517206960958	1.0950056279064	0.683431802906863	0.540934991747421	1.38051242686156	3.15482260305777	2.34024975216718	1.13029158494793	0.69857749691752	1.73563478510749	43.8860838623953	21.1815067131971	14.6425003303953	8.43804013706281	6.41969409175172	8.46459719781053	4.41184546935377	3.17823467296283	2.20266102611327	5.64057468836578
8817	U	green	s2-ant1	384	11.1323129244778	2.32893315531768	1.40775007922111	1.2411339776273	2.87830130800921	5.92795183218986	2.3186646250504	1.74795389632681	1.62837781810743	4.05216775309826	3.57325403386119	1.20031009681998	0.811382370789506	0.749222034994937	1.56984215120233	2.97829627254085	1.31649008541535	0.947602837499264	0.943485067009548	2.28487494750599	2.96972875683685	1.51640527536991	1.22056683595485	1.15648742708758	2.79305550488181	3.68206578401922	1.87661241217779	1.44367212921832	1.41645569651134	3.39354178949216	4.48424104038264	2.40669606496854	1.86642507135324	1.80684220131993	4.32568340266309	12.7955059810324	5.60430590057994	3.30572329970872	2.68489400949911	1.58287321135206	8.02033641788086	3.29055179046674	1.70186713100125	1.52254618573418	2.83484506523071
8817	U	green	s3-rest2	181	1.65894902014689	1.22155428380042	0.585175502402017	0.424599041530298	0.317422534982081	1.7065969107382	1.12043762832334	0.559573551558887	0.325317750467728	0.240618886721349	1.089914310567	0.979671035662235	0.447602358759791	0.339023088983244	0.25347657553967	0.843011133140632	0.541720093189625	0.310533747767505	0.200377494706334	0.167107665910623	0.569481944746599	0.334574926266858	0.207690470827927	0.171778647255047	0.139666693612776	0.922001604355791	0.828269894043654	0.357405627964481	0.21377496632943	0.169668912896666	1.15432970918889	2.28502275241126	0.696407064148187	0.298263373709181	0.202186312423776	18.4842786188938	17.2420143697225	15.3794582446758	15.1152303504798	9.29714116908139	1.96306469702252	2.4687428449952	1.23605804435664	0.602584514052701	0.313138991932725
8817	U	green	s4-ant2	387	15.275618206981	2.78457641246868	1.22452438229583	0.702548207353987	0.584434122407806	12.163954059694	3.47210462828757	2.77846262222694	1.09143735917373	1.07133752850074	2.5510514867444	1.32203644930926	1.26259401604722	0.60442859762899	0.684229988647224	1.13302170982269	0.808203448447139	1.07200520283831	0.678146035394022	0.823742705210944	0.93861354060316	0.417366882927175	0.317043991662317	0.278416979007615	0.300965725905542	1.22848425547207	0.605129513049951	0.508903283824188	0.32110616102368	0.333439847725955	1.50141537864254	0.90558322465844	0.74004467099753	0.429473388990916	0.423444490966797	36.9846597960435	38.7196149835525	32.8839741594848	21.6376435780277	13.0697871080567	1.85241230608815	1.33891647326436	1.05652203264799	0.642044839082026	0.47709911324639
8817	U	green	s5-rest3	176	1.73921907338421	1.27645587673772	0.718311991175921	0.480045086229344	0.351519478925248	38.7609530839755	17.2789716986797	6.63171987234641	1.60627002983388	0.955594281247855	0.840831502233293	0.899286279628409	0.498481252478156	0.436522998530761	0.420585133626299	0.745156737220739	0.56398180567684	0.325260686690176	0.341428505674068	0.405126456779341	0.428554873592229	0.304654629814241	0.2550431491254	0.22883606856251	0.220316490391049	1.13731399513243	0.869967303349905	0.379597526502862	0.239589627022604	0.221466033792044	1.04329916959637	2.31619534337249	0.753557363189491	0.338862330571594	0.272199598353178	44.5925143163798	34.9119330283223	25.8481078525886	17.3479594346225	8.41499749521674	1.68506404709912	2.42924559256569	1.15442721112606	0.598116802523008	0.353265864383652
8817	U	green	s6-ant3	388	13.6966044076375	2.12923679012919	0.852198471558348	0.525569363574782	0.398457733026583	2.93695723654536	0.955542658035539	0.61447865902457	0.464606761692432	0.398818613037248	2.55712378468527	0.77455508926605	0.550639780016654	0.408042504931033	0.377585343883952	1.28812271906049	0.535724703534888	0.417694834230287	0.449936473579172	0.436591770180966	0.920200701229045	0.452111767059767	0.323875200543306	0.243994519799014	0.207957645451761	1.16116554573148	0.527629667981127	0.409028066302172	0.250396733710164	0.210464789109339	1.56595810195657	0.771914955886775	0.635989572383995	0.33087138580288	0.28458769098198	20.2614085653402	75.2751845913002	52.709183826873	28.5988118414916	16.882769508408	1.79734079837033	1.34479845663695	1.08648638816934	0.553906629913778	0.374563598112548
8818	U	urban	s1-rest1	181	18.0993480675821	2.53828473899864	0.865379721432343	0.495244003743895	0.392900463178188	17.093823053617	2.86428646347708	1.05406339250958	0.549699270121965	0.431320310050996	6.46759134715891	1.57096542837169	0.648213957795478	0.339300335598069	0.244814281649459	4.11940129503669	1.15110931848957	0.568020038125992	0.440046771965552	0.376049720552701	0.934981174452239	0.557214201693342	0.433780021641933	0.414729395861042	0.41375453328239	0.697272025075049	0.388480672479458	0.295807453416865	0.211831341612215	0.184446162495124	1.1378049125232	0.938714694557801	0.4661070339245	0.247356554399343	0.181867211223506	2.08316374835299	1.48652615799014	0.793695211019424	0.589410345661048	0.462666774769446	2.32437638747149	1.37685356216028	0.747834861923328	0.556199406523856	0.486842101672851
8818	U	urban	s2-ant1	387	14.7194095139898	2.51275077682736	0.697436387097027	0.681681617139675	0.493529675448576	14.0170565477226	2.33562308522765	0.622695882172369	0.554742671937758	0.447492183272616	4.96545806041238	1.36871668048618	0.515224062577185	0.481518274968356	0.348771751026016	2.94211903478937	1.0054011029725	0.455562157502982	0.602995962497126	0.442450964386756	0.675215139726341	0.493909305011916	0.388216653942164	0.799040950640112	0.742071079372435	0.527717077881261	0.391998270230267	0.271126628476956	0.34898411438161	0.289697199591942	0.825997289109625	1.07098512022831	0.424600067330378	0.350477808678859	0.280207771842007	1.34655090571115	1.35997863317681	0.618992525094883	0.501865234792994	0.366545267286528	1.75130668304013	1.31771969760074	0.652152079279899	0.555032547055774	0.491946226656747
8818	U	urban	s3-rest2	181	26.7026874185509	3.65595986112804	1.15077257096308	0.597658506074103	0.542841792789302	30.9317846176173	4.23530981084934	1.37776799009296	0.751554004132294	0.713987666571234	8.59237309306094	1.7084877728219	0.68642479950156	0.416153330945552	0.372729998800838	6.56521540474089	1.57967883768664	0.821633139009389	0.657661487679375	0.793357588429295	0.857526846356527	0.584406775560805	0.627457074247004	0.829091059241769	1.12848647736782	0.602983342188179	0.415719150348539	0.328110227840682	0.272070441841785	0.309153686089165	1.32587405994569	0.876692390023537	0.509947893793285	0.333780361517624	0.352070571810695	2.45612106177616	1.91570265731675	0.930825352874769	0.704094093849391	0.805728120843227	5.96228421129674	2.94658249507644	1.47395399254723	0.947143658287526	0.938382480675856
8818	U	urban	s4-ant2	386	19.5822980875853	3.02926489861325	0.841434593574458	0.755617191585914	0.629921456946638	20.3041227113308	2.87775949284646	0.83100203969732	0.856446374330858	0.784144159125442	6.35438869085598	1.59325701786534	0.626853312363373	0.62005153357983	0.502438844106896	4.08666686435844	1.2190164877502	0.603006946561945	0.866197965685657	0.775599406398636	0.71265577113889	0.685539525213749	0.850461400444916	1.71029673135763	1.95658073603876	0.54732824602951	0.423798735743521	0.331181354581613	0.489704625309382	0.459969161627896	0.896959852414703	1.39457447918289	0.674085342937382	0.595349907479025	0.608822498742326	1.49890834794055	1.71738534590205	0.986213927049411	0.919589765811956	0.941147935284576	3.25589300595149	2.29467858736875	1.4385388878387	1.10418394629885	1.1752301760972
8818	U	urban	s5-rest3	197	20.9802805356051	3.1768580289569	0.893907844924118	0.530421138229924	0.435542179714324	25.8719184668699	3.74993367640568	1.05602110938298	0.599998694406711	0.529099941757515	6.79089571374524	1.62347136722597	0.564377461887853	0.335898108725373	0.269091278643425	8.01212890424876	2.18130224518109	0.964806049509423	0.657847036923109	0.5618794319928	0.82391469931167	0.602151837699585	0.458197726904139	0.512614128026052	0.654633225428366	0.558868297088741	0.394954394281449	0.293075918045171	0.231120436428946	0.224270191571362	1.16887550734552	1.34950731660084	0.525163731704401	0.29096307027223	0.228169264012592	1.99778402282429	2.08865284543102	0.941311257796946	0.752809219954162	0.704114179524317	2.63289185235773	1.86255292958972	0.923240013746272	0.781903894340985	0.771640421406811
8818	U	urban	s6-ant3	386	24.4369674828833	3.85369329410733	0.93414031359003	0.694353798175628	0.553740854713581	27.4250415270344	3.74879172378124	0.899816792603073	0.772519708945823	0.674849027375324	7.58878405786638	1.96692630389626	0.637339705722234	0.546242525196988	0.433133026211959	4.86042885880642	1.39501970130836	0.553539793394107	0.708367470439477	0.621587798881368	0.702547861300541	0.723096841827651	0.747953440467983	1.39275156479359	1.60276183061321	0.564546701572763	0.44022973557365	0.33428557499795	0.451353896667863	0.421479515917756	0.962785779672886	1.68783178463826	0.679978544311517	0.541600303500903	0.5443369228991	1.66471989646678	2.00801596355017	0.942879615174096	0.854967418793883	0.846003472145478	1.98204226683491	1.97855509480506	0.97947784891428	0.833368730865088	0.888677855967151
8818	U	green	s1-rest1	182	15.4083411139855	3.42529533034569	1.06068187690365	0.503850991211712	0.290664575755081	12.0352062908555	2.93654447883329	0.974138750666716	0.555068650358351	0.361264921955068	5.1130501889013	2.13104426601061	0.814799963458444	0.426378770810726	0.241705491174073	2.06437448183951	1.17198381929182	0.526154884735291	0.335610678709967	0.229285341960974	1.70228163212172	1.01856123557249	0.613090323604076	0.369466398323255	0.226219152478671	0.889760721709652	0.610879422534852	0.3716047901649	0.27033715929552	0.164028382318169	3.53597771130428	2.91040884698139	1.74974475891249	1.1017139221495	0.622555331911861	2.25151947243886	1.85771561751985	0.874113951455756	0.46391592429573	0.240983424011602	2.31199987330287	2.04121379555959	0.843730287115519	0.46843044155194	0.246170109446932
8818	U	green	s2-ant1	387	16.1807806306781	3.08084728672918	1.14871914618538	1.30737255386897	1.18343612219689	12.111904889327	2.62594562148421	1.17638474894954	1.56353518403271	1.50076991654125	5.91177149592175	1.91491443532455	0.955712476604135	1.15205933784974	1.0212410089143	2.56218837682534	1.15382401804584	0.80973581262787	1.2628675532687	1.18177082554654	1.75776791806706	1.19619422363593	1.74491135214521	3.14949421645059	3.16409549418994	1.02928994960723	0.657983077077816	0.644803078286781	0.932941141906448	0.921844111803017	4.57760253455176	3.35239164853615	2.21912435231247	1.79385170647859	1.34449124883681	403.137730075834	81.0477119388439	25.9934489850049	11.652550786015	3.81198842945945	2.20404874086111	1.76127967976727	0.992340889014167	1.18028540267521	1.1021517699215
8818	U	green	s3-rest2	170	12.9565836970707	2.58247191118778	0.830370849101399	0.40375673410692	0.245043038925331	11.4267307744301	2.54570246120086	0.917259482673604	0.459471635832444	0.325224744075981	4.80256054062631	1.69704834592758	0.656631810544401	0.341127689843295	0.196695167579885	2.35925708807893	0.980906584569522	0.499162954693184	0.313434649608582	0.255389007800911	1.95498453951553	1.01871690667116	0.586868297567792	0.359540802908642	0.254814317212967	1.02173654887785	0.616991643821397	0.365614284268272	0.22287513788881	0.14481006686182	5.45850190759549	3.81983270350666	2.40995119034488	1.52372938552961	0.975890154181194	163.095265855896	64.1078850274026	35.4904888080247	15.395020055551	6.98974407642178	2.56000240041267	2.01117511813836	0.855728437161927	0.391569208811545	0.239185812883625
8818	U	green	s4-ant2	383	16.9534438672037	3.17344302753292	0.865771232653405	0.424715341685868	0.285379701647419	14.0426604912624	2.67548735203161	0.763036816357659	0.395152755815961	0.306564939693283	5.77960103607466	1.85377654645543	0.655971411183019	0.351536095340678	0.226967449260669	2.60995112678111	1.07540489169308	0.452107421501859	0.287827321539353	0.224924460755983	1.57142885557255	0.891042803102232	0.593499695061173	0.415684916439725	0.39042111785323	0.958578510430747	0.525332680701585	0.337492631836611	0.236570598935096	0.193699363608295	6.30232937222409	5.0369534865678	3.38501134254717	2.2375426334862	1.49004373345756	1.89162799413815	1.58213334930281	0.773064534509896	0.42580058241359	0.32377584823068	2.05558146485986	1.71100330939434	0.750896439902076	0.412623760442902	0.313777595759619
8818	U	green	s5-rest3	168	22.1325596644079	4.04986360451722	1.07794015339851	0.595272504253651	0.642745639317206	16.7611297164324	3.42561505341531	1.16940572261265	0.888647259838915	1.14664678377119	6.24549541898747	1.87950725747226	0.610316971446132	0.460168368224263	0.52931848433912	2.65299619063743	1.09936772525791	0.522750719246818	0.600916464385498	0.947098279956226	1.48905529773726	1.16955192581762	0.933580915297905	1.26415039640681	1.87994469692446	0.684443751358986	0.443020203262247	0.329675265284771	0.380146602156309	0.523322564875398	7.26978300857795	5.7027930818753	3.70453867720253	2.63934076412038	1.94159162501022	1.86255998645622	1.83191957181143	0.877049669579799	0.6941051211377	0.797943417327358	2.26811718075723	2.23455751105349	1.05888721560646	1.12973457595281	1.23127643707428
8818	U	green	s6-ant3	388	19.978263715793	3.47222490561329	0.919545025245451	0.510704839395294	0.474270695756418	16.038794171316	2.80684325460944	0.905952007719695	0.775043509703459	0.791378168745007	6.21116601693844	1.8931200057795	0.650488491568286	0.451430647670527	0.41328840481962	2.68451199445428	1.01102741515015	0.543617604433929	0.588931338012718	0.712839083557444	1.00296592766661	0.798943635255795	0.801370948048278	1.02831704240182	1.28230926419644	0.653926097851631	0.456976217493547	0.325576263015537	0.343483307016192	0.394768964065477	8.44514919395005	6.19321752479557	4.10499748363033	2.83940465617357	2.04406945695029	1.57531243269906	1.73993300153315	0.753364203012819	0.515314009697898	0.501199989139121	1.81326350774609	1.75991522860923	0.7692815704683	0.59724906028075	0.6256234168202
8819	U	urban	s1-rest1	177	0.474009644745459	0.304776538010904	0.19639423457343	0.154767648521985	0.111316818523798	3.1848335294726	1.29921630981387	0.809301930293169	0.98896542004258	0.652764106695762	5.01207374263378	2.25504284767866	1.06800944444443	0.498791514385796	0.219196066907342	9.35008815936077	3.52658834350217	1.50252217821399	1.51338873539699	0.895629825754665	3.69613015320073	1.72689071054426	0.920935419248601	0.777387061301104	0.483363834373642	2.33128711133522	1.19468206605256	0.596162700456171	0.362891700500566	0.187400494345073	3.51347243396155	2.69302631773716	1.02237005838287	0.8045894987368	0.367149431692848	7.00436530146351	3.53134897264772	1.59290061990206	1.17475047138767	0.541103900300765	0.693000223534445	0.335337327764657	0.182812177196967	0.132580674499207	0.0788656535550987
8819	U	urban	s2-ant1	386	0.488895859304119	0.318525084665226	0.233255132043643	0.188360778042603	0.174880925323684	2.81152026360168	1.18847395860645	0.820273786773751	1.41701883577149	1.03603295952516	6.33378056138295	2.4691407532143	1.34831411882576	0.668759806330531	0.319751627902099	2.43430087777262	1.10825232381173	0.804365126404596	1.45089009840968	1.21585688910144	3.72245558955267	1.78707740637933	1.07665758599064	0.908982878388527	0.580663577032233	1.67251676310474	0.847691130838941	0.436444682125593	0.313985726002675	0.170143417510694	3.98083322394779	3.12378841351737	1.13387394082201	0.895403712185168	0.395460135965489	5.90797409741095	3.86812098933679	1.57426273266553	1.21986969606256	0.550428844485862	0.505804111304416	0.214821845308897	0.109532616095381	0.0802123437786756	0.0509455575438145
8819	U	urban	s3-rest2	197	0.469376607885506	0.335285485207846	0.197403075505165	0.166776199820706	0.123719030715149	4.96711026011987	1.64842732063968	1.00477810934636	1.18416512050806	0.771300766974541	1.60601807769792	0.636637142608136	0.362200952428967	0.271526645403268	0.149463128391864	5.23257256787306	2.26611112596528	1.12647686022261	1.22442748187221	0.926482248415951	4.37394034728851	1.70709270323429	0.849372270952171	0.768204300456475	0.405555136707687	1.37165184133595	0.771501393456975	0.346535743633064	0.265290097681083	0.131799696326863	4.72016822382711	4.73053978346865	1.39117855295662	1.05707563473483	0.413466985234647	6.37472712712907	3.96343023005909	1.64262089767328	1.16294722236623	0.467510994231106	0.250299429946767	0.105793566521795	0.0622927485216226	0.0475853209285382	0.0378800127740994
8819	U	urban	s4-ant2	385	0.695449592637129	0.40038885179827	0.245319665997989	0.714082993746553	0.49683307073855	3.03064323862453	1.21641580914114	0.811660288179649	42.3949230195944	17.5368856356754	1.00082763478275	0.54228667466713	0.324720332475948	0.292038020102063	0.2213483176155	2.24317766411654	1.1440416351913	0.819487220508657	3.68612050225794	2.44707192595882	3.18563724562668	1.67772966515073	0.950951323903967	36.9463915486127	16.1198706204062	1.27426676455581	0.77217009782374	0.391268351643267	0.289460752634406	0.170533005928868	3.89292882123547	3.60982148838696	1.27458530253696	25.7675902181719	11.7856815118658	4.26338847784077	3.63013204795079	1.45115942627964	9.70786189402069	5.32532675677912	0.079812311006329	0.0558447389702108	0.0401576846739159	0.0342675983845854	0.0302255125094989
8819	U	urban	s5-rest3	185	0.732706360319791	0.405520761489965	0.249070763155064	0.198910475487089	0.152190849832398	5.06136809602857	1.92044536916751	1.2037134759295	1.09852280127116	0.545145652858576	6.80344224669635	2.40435770685502	1.12058157234042	0.566139650861905	0.284819927754508	4.00006024771396	1.48336031531605	0.946345434557077	0.875573091001215	0.57151125763211	4.59190051310399	1.87694442203011	1.21057356794668	0.854241482860617	0.400315043783216	1.1129027519023	0.625574557322512	0.357642975412366	0.221992657948372	0.126572029648514	5.18616253253091	4.17840457833155	1.8203742396693	1.1000418947016	0.434902331407774	6.17738030521006	3.64752625782847	1.81228939552792	1.08876724355734	0.472296233435575	0.0587045295369345	0.0379315800479359	0.0321708161070436	0.0279352495273785	0.029156099127158
8819	U	urban	s6-ant3	389	0.656695078806042	0.303884133256675	0.445530890769794	0.281416488223431	0.230521067872517	1.84995749091782	1.06381719125475	1.2996604944074	3.44628338782083	1.69393848338031	1.42073719571634	0.305065493714121	0.505925798296213	0.156552241337516	0.221257967878938	1.98558025280831	0.733200219719345	1.7888631455179	1.12178913965697	1.7492109936473	3.82335409277282	2.08449337478889	1.94564844762405	2.38832033910789	1.24021467303583	0.579431992369428	0.439293302458037	0.262043779346796	0.312596064271617	0.127007108158119	7.53651103993637	8.35267659588153	1.03884385145857	1.91999927632528	0.702013104115007	4.56711919897192	2.03683650718574	0.694095655609204	1.77191745616335	0.63160545717488	0.0506393208610479	0.0316399351691918	0.0242847452614924	0.0226491385192884	0.0192143649192301
8819	U	green	s1-rest1	186	5.02575342691294	2.89080616140679	0.931427266995372	1.01976494597959	0.396476127188159	9.35143689410968	3.92859895472488	1.41150539671898	1.228480283033	0.783807241564019	2.59174448105158	2.15854362923085	0.757043270332266	0.869119176468907	0.316675883417894	4.21253032292713	2.92820970387399	1.29131895699276	1.19831307765018	0.588930898353609	9.20878113367657	5.30617500981497	4.39937464183221	3.72383952164622	3.23381937819618	0.972329293196049	0.436447684166592	0.253235249173585	0.130070922295326	0.0778982626018534	1.51044139612868	1.64164738696565	0.56059508121343	0.544200495007686	0.314929803020924	4.09087832117044	4.10555443608252	1.42032565636562	1.0004347469545	0.474703101958834	3.36355087119249	2.08504894503063	0.851291991134728	0.674451802813374	0.357978200399554
8819	U	green	s2-ant1	386	4.80794830943328	2.64326625291226	1.33279697793446	1.00629016286265	0.426896929749803	5.48130245075568	2.9005765675533	1.5360706836436	1.51009666331211	1.1950678213101	2.94703209269965	2.13482313683871	1.02879606972315	0.899253807191856	0.385157266302602	3.33626753387062	2.12585009988875	1.25780971701789	1.11770375655723	0.57422388607739	7.17896940659598	3.34247092232836	2.6496002791533	2.58170500490754	2.15836951133423	0.549173519760056	0.26212339178926	0.168749849249776	0.105247994145716	0.0720325101760949	1.28915829268199	1.14532830843888	0.586207927785253	0.482034737015522	0.394550388723421	3.30945959359966	3.55141569089616	1.63807525944353	1.17564526875779	0.844884996139248	4.54931420414051	2.5482711018637	1.36892931417086	0.875162612688978	0.506354680232289
8819	U	green	s3-rest2	180	2.82318721995968	1.92102248293135	1.17038014990629	0.779988788662761	0.215409055476116	2.54218219705634	1.80126584945313	1.03057100808271	0.745622205233801	0.349550739029514	2.31438402930129	1.71472144766937	1.05630398254302	0.813944673889863	0.193876135684569	2.4818354675555	1.73274590348097	1.16742662034582	0.906846726329388	0.341472290183809	1.33050293045516	0.689380010594615	0.429447663889771	0.307269717616088	0.237548278180839	0.332942243204642	0.189923154720432	0.138112597602066	0.0929038662709953	0.0669509843258841	0.723603591506898	0.848283854135558	0.459838856596716	0.32239342695386	0.196103783104638	2.27050889366447	2.57856668689984	1.31011961364309	0.725452064797412	0.257568584741847	2.8187266657459	1.76536425168847	0.994237021386576	0.518285720669387	0.215312051951607
8819	U	green	s4-ant2	388	4.05872066309497	2.39462813052654	1.29101042209327	1.01523973082144	0.420711365279739	4.21666926911123	2.50345788692868	1.21781368705848	1.40764390217479	0.996226412733082	3.17962555896293	2.10457105131359	1.11391694476549	0.975337764325263	0.346825344702207	2.8197186776663	2.09143822445903	1.25440152801125	1.28675731276039	0.614217914054441	3.60278250810806	2.43661760176653	1.87705419106245	1.81443222319602	1.42181240227819	0.506243983429274	0.263247178638673	0.164472141297284	0.0982643628313035	0.0714252525711542	1.30688544989409	1.05298457444094	0.580247136065762	0.466970895375523	0.332961381846287	2.97027120199815	3.18546413445653	1.50143825493723	1.08228929407985	0.640213855445956	3.04795992883061	1.92747353724444	1.07643674063888	0.691279197534043	0.380195266889071
8819	U	green	s5-rest3	179	5.15470789569022	2.53333890848063	1.3185343292622	0.716858644429958	0.229902585666032	6.71767904941736	2.78704007614375	1.18834112360089	0.765400252307574	0.441035494188165	13.1128312591641	4.03752557991946	1.84985772004383	0.919079624690916	0.307281018922689	4.0140374745279	2.21900392111017	1.09472022700817	0.773697516742667	0.30143512562563	3.89399157037598	1.46615212853326	0.715578571253445	0.369025982904831	0.25375607568923	0.233085630745137	0.167554793269229	0.119510210186832	0.0790070824388459	0.0584066908393837	2.52404083601117	1.61275619781957	0.631926089778015	0.379694482635931	0.217900104769649	5.2581057339766	3.71546608022466	1.57078787119923	0.725168567220765	0.289512132577239	4.866309991525	2.01152422907516	0.926645539439478	0.491836519128651	0.20785301333404
8819	U	green	s6-ant3	387	3.78336346982156	2.49166031026228	1.14579057822987	0.828704491401876	0.291728176076871	3.89959789484219	2.50646757699842	1.08028138870557	1.05327365771266	0.612310740759388	3.45005152578238	2.26260972052107	1.05974830786851	0.851906712065097	0.26147528142797	2.27822227624724	1.89601533106692	0.940913382364491	0.968844602631147	0.36651305094411	7.65011592347072	2.06448392474364	0.790761432334987	0.550003813956359	0.619242118333317	0.256508410712357	0.166881446452425	0.12396680687766	0.0858814058058484	0.0638385731423245	1.06066666976955	1.17899015526488	0.63532393884	0.48304920553422	0.348352056047113	2.68045310072108	3.47076160719797	1.29513295247055	0.852571274427522	0.402831115421207	1.4108142733592	1.24694996926271	0.611148662352654	0.39887765967404	0.225292179502152
8820	U	urban	s1-rest1	189	8.59935766469822	2.92968320372441	1.05597950443609	0.738214513260255	0.583830464165935	6.95679826606095	2.91847544808543	0.908932291758033	0.476047941674529	0.324092717588158	2.72971152074286	2.45467794301969	0.749681546565966	0.397841420950541	0.241118242073078	2.0475238237617	2.01455566115075	0.841272486248945	0.595613272493021	0.473127594266391	14.6084049202708	8.52001205084009	2.62464830790749	1.15676727384551	0.450199522980075	0.749995824972338	1.27317823588498	0.354517338364451	0.20663372330746	0.151067607846712	1.24524854289719	2.29473275017471	0.50087331741231	0.228637717186891	0.141016117737215	2.45016964689578	7.86295874595182	1.19159015437979	0.536986017276867	0.244265594171457	2.87505249842153	7.68960131439756	1.42036694677988	0.761082491666835	0.42156327038546
8820	U	urban	s2-ant1	385	5.04875666925558	2.54850242451244	0.94249053788477	0.750918388072629	0.496833999125539	3.5168254652451	3.26515166706908	0.923645808347593	0.528398805389361	0.307448283668039	2.14429623120591	2.47468443831856	0.818856775890604	0.437869583671887	0.230330331972665	1.53979095035461	2.15293373425598	0.77889830060009	0.552376093093753	0.352121533398387	0.972824097206532	1.22902239553048	0.562415697174051	0.257002844581219	0.19135741837662	0.621699545036292	0.775139907436222	0.350738070245403	0.168646331649135	0.113119419904452	0.772646690241463	1.34224980155337	0.480274969662519	0.226841074750902	0.128581124838761	1.69534667232337	5.57797683414569	1.23941297438602	0.53733659363055	0.190348956220035	2.22142556639791	6.35471606171837	1.36156649204991	0.600858680566568	0.225272384728697
8820	U	urban	s3-rest2	187	9.77637311273781	3.48102975152472	1.3401727512872	0.795967902015694	0.596794457419954	7.88412496664681	4.72500134008792	1.25008765798903	0.635463677795232	0.427028925123993	2.49352464219144	2.44705837160775	0.82795045501698	0.423871618668212	0.29039940547834	2.29354760866515	2.4397732884587	0.954769878931014	0.569087490287364	0.486708656339205	9.08935805912984	3.65207599358283	1.52396824389572	0.543686732035512	0.338888121952436	0.784462456800201	1.07457020641347	0.389889748847911	0.219543912029595	0.17178781320128	1.14719225602228	1.71308215891736	0.65216786339925	0.253146083512926	0.164070548928866	2.46001782168432	5.03513015396081	1.4731865519178	0.54686230827093	0.319826157193835	2.78962872647003	5.45930613990269	1.67979905511372	0.860800142153087	0.660227293094586
8820	U	urban	s4-ant2	386	6.76827547157083	4.02136939135707	1.03232905970504	0.685221641619831	0.395004471676818	4.14733586646453	4.67672047213092	1.04773644656015	0.59697761064637	0.392105447416981	2.50779284434918	3.70625476381123	0.881382623125878	0.460334989929639	0.250622034985241	1.89202796815415	3.10341696472711	0.849666573640703	0.586521694182988	0.42324504888705	1.04385924763268	1.64613720427352	0.701243208982138	0.380395984570821	0.37140301489456	0.729668806759809	1.15320671736126	0.364380097731704	0.191541127084393	0.12622742422868	0.942083617773478	1.96684838387051	0.499213972938971	0.255590363971665	0.159348576758006	2.11255558488266	8.29246758890404	1.32485684156034	0.580699037868049	0.233675437929613	2.80227561325477	8.97304167725351	1.4527878455703	0.646123314484411	0.276370645150921
8820	U	urban	s5-rest3	181	13.1272783667294	3.22324972182945	1.21811382864296	0.726897475052412	0.533067682338878	7.48962941554388	3.92308991389222	1.10609029494017	0.524797760319645	0.358984311408954	3.12392672676648	2.39086289282931	0.857725799513822	0.405472649893191	0.255677173546051	2.32698454483086	2.20949096126788	0.908386197227653	0.713992986418645	0.571953678315114	7.56107174676791	3.60312112629861	1.48118090657082	0.62117163109334	0.259219265904171	0.747361802642583	0.832059881026541	0.414130772766922	0.223091997981459	0.17710350522971	1.15882510148944	1.43089293209983	0.566806867031659	0.238301230522995	0.143996243070454	2.5643137615263	3.99439661284012	1.39216974696488	0.506439964595334	0.270093917463088	2.76742666791838	4.50396967620718	1.75055410052147	0.899866579541789	0.728108504607882
8820	U	urban	s6-ant3	389	8.12966351163535	4.62235107826811	1.07435811296582	0.884605633121244	0.718228171805506	5.34235314577162	5.85311800777065	0.992828115406685	0.517023909493716	0.264057009068034	2.75273347837721	3.98413779096687	0.851140924031868	0.463472102269357	0.246493953610311	2.20512978905522	3.79174388497032	0.947111032836777	0.812464639197282	0.543883458669663	1.22199786980389	2.11541621058123	0.514547524339137	0.251446897410276	0.135953596518904	0.703948838081791	1.22603268008797	0.374756064229557	0.181852362225136	0.112978334362957	1.03643290631318	2.49663037174504	0.519414807757475	0.249834335543163	0.128122123192677	2.24662250516272	9.46735617953492	1.40777013560359	0.573983303494849	0.200651609025888	2.91414631515327	9.7121516474134	1.53712459742065	0.654643531040325	0.251261611275605
8820	U	green	s1-rest1	184	6.20443503130561	3.15923420208588	1.22718130641192	0.562999366621676	0.297797272856995	7.89853933585369	4.10014841243862	1.99544275431582	2.09435742947671	1.72347078230131	3.14558955472606	2.52009089713777	0.935899300882532	0.48471972639113	0.240128785349966	3.052514736756	2.44364728547558	0.956457905388942	0.715168630902845	0.494950190119146	1.3484912191938	1.61040162533791	0.535840072060598	0.370040561989935	0.285693997721615	1.62393869742358	1.62659067231657	0.583180279537598	0.318806467698158	0.222004391235661	1.85764339354157	2.51811929598269	0.67666809967754	0.306328817907321	0.16127132752854	2.86298160415275	5.3719873165643	1.40060694342542	0.621953474186383	0.31354014627509	3.35089935825128	5.40366393696134	1.67919331406183	1.00162859826352	0.712918098118846
8820	U	green	s2-ant1	388	3.80633737568109	4.14238748735852	0.922409865635007	0.508180816410498	0.231599250378423	6.04950721964242	5.60189099720414	1.7089675881469	2.02124090843431	1.58691060282371	2.5275957633825	4.4264039525169	0.964775350279635	0.530396932645471	0.22354852790065	2.50124451421621	3.49456725104902	0.912787269264755	0.742775129315575	0.40655823318333	1.27812456477858	2.27173788604945	0.441049690847346	0.27054972173226	0.164778877124976	0.858433549324597	1.41363325366312	0.387033536933028	0.211985713720455	0.126256221766353	1.46943650764543	2.80427258870198	0.594612342835684	0.299773561227232	0.159878400244544	2.60602822901523	9.45011688262841	1.44230032842833	0.707000552669089	0.267749828529902	4.04112961491005	9.88604998258666	1.57437299124098	0.86612450361824	0.363508081925057
8820	U	green	s3-rest2	172	8.20973654765303	2.80557336039224	1.20472784001689	0.43695437424444	0.240757142579609	14.1030804542741	4.58973873637388	2.20824718264249	1.83495597849321	1.49864552468892	3.19526252452446	2.0834446038693	0.838441122035789	0.360936166779975	0.189706686576799	4.99284464847711	2.04149651897071	0.991028844198118	0.591560938728582	0.419075180430037	1.30423147314948	1.64067319646621	0.467702098824985	0.240120009441047	0.167255648522982	0.978161073469988	0.924468188745527	0.427819089085909	0.216973257098255	0.131443546462822	1.6374284165666	1.48627385840915	0.612255660849052	0.237504638031309	0.127126581044146	2.69142780926372	3.79675875346232	1.39122879592183	0.494874494469406	0.240860662030945	3.61960917997986	4.86943786512145	1.67417499642547	0.714019137005092	0.410419649681093
8820	U	green	s4-ant2	385	5.13759850125378	6.17287549305099	1.03751226141996	0.525618227947155	0.247035258064197	8.51545212941728	8.05569356738956	1.90742216942391	2.89527643657442	2.44723301144497	3.19794970006868	6.61482379089339	1.11538193135618	0.55812243234342	0.238859516127195	2.90219348246839	5.00670392289708	1.00573267137206	0.977629741336121	0.622187785598343	12.7196816249352	8.54374457215231	3.64248266900969	1.72660521658614	1.28308511466847	0.841460581272884	1.71286846483107	0.393766990739096	0.198688616244816	0.115428840638674	1.39642813294391	3.20441084383928	0.642788887785511	0.292024930245827	0.152155977634885	2.96793358379728	11.2359672735451	1.62468777319528	0.740494331968626	0.280966796307743	4.71788273907053	12.8697413649628	1.85332415895663	0.910931559607296	0.383264177731075
8820	U	green	s5-rest3	167	6.30810649491154	2.98723392877918	1.02742807089153	0.407364842451723	0.219120473729486	9.48858618003974	4.11885862662407	2.00791009255382	1.79899739000982	1.51480051342527	2.86478874162571	2.66264831595873	0.928277330545346	0.380244637390295	0.206315545025686	2.94732840825265	2.28182175897147	0.950374604035162	0.647606332887203	0.461486111190793	0.956253784098772	1.39623880701245	0.502183958315947	0.316550263772926	0.274854466003158	0.963516216427568	1.38167911466395	0.39532932236092	0.197206596796497	0.137116798162368	1.63019419201673	2.67695054739298	0.603576529182641	0.236546438729289	0.131414111892464	3.25344358404347	6.60099200155968	1.5129836909239	0.569531934255839	0.275345113268972	4.33263446015387	7.14734495412183	1.88199949784315	0.85981508231259	0.543060772251926
8820	U	green	s6-ant3	381	5.8894280516374	7.63050363422008	1.03648406310979	0.521858142241207	0.204616114475375	9.24104198084722	9.67333005086212	1.8307699062776	2.4158532535023	1.9649976536658	3.75975637200344	8.3282485009934	1.09120669067762	0.562406023246788	0.211705103966009	3.67404466713805	6.38091306016242	1.06039345560346	0.9456363373645	0.577705610787227	1.63321248675325	3.08380760856497	0.498375933262346	0.272618670170915	0.166517658134715	0.911125781842108	1.98938527404035	0.39582905039579	0.197699996660337	0.104229289704755	1.48782747408492	3.96857021290081	0.660955145683901	0.289092503195605	0.1306086339799	3.77347096052258	13.8169150478014	1.69788820649156	0.747087677084132	0.248778045250744	5.92715998313814	14.9171347713292	1.91573261561129	0.880060312995832	0.335667280847409
[truncated: 40 more columns]
