# Supplementary material for: Neurophysiological Markers of Design-Induced Cognitive Changes: A Feasibility Study with Consumer-Grade Mobile EEG
Source: Brain Sci. 2025 Apr 23;15(5):432. doi: 10.3390/brainsci15050432 (PMC12109871; doi:10.3390/brainsci15050432)
Supplement: Supplementary file 1 [file brainsci-15-00432-s001.zip › S7_eeg_cleaned_data.txt]

id	group	expo	block	epoch1	AF3_theta	AF3_alpha	AF3_betal	AF3_betah	AF3_gamma	F7_theta	F7_alpha	F7_betal	F7_betah	F7_gamma	F3_theta	F3_alpha	F3_betal	F3_betah	F3_gamma	FC5_theta	FC5_alpha	FC5_betal	FC5_betah	FC5_gamma	T7_theta	T7_alpha	T7_betal	T7_betah	T7_gamma	P7_theta	P7_alpha	P7_betal	P7_betah	P7_gamma	O1_theta	O1_alpha	O1_betal	O1_betah	O1_gamma	O2_theta	O2_alpha	O2_betal	O2_betah	O2_gamma	P8_theta	P8_alpha	P8_betal	P8_betah	P8_gamma
8801	G	green	s1-rest1	196	2.43868772672677	2.21475858739114	1.08397961388461	0.789409914594956	0.237842728493686	2.82108115095589	2.45599952693698	1.15310886794389	0.845914772899524	0.305378784001052	2.76350114732726	2.32783196837495	1.15932116476788	0.885532714594789	0.256630948062113	2.14425229202634	1.80822880571061	1.16124723606713	1.00626463205811	0.71011123925125	2.23905388959302	1.10285135499571	0.587309496893439	0.413609070324988	0.253210870261263	1.34242911511776	1.12724050592639	0.555649905592826	0.395169804791398	0.231926663096134	1.50553384218685	1.44976180645818	0.594628011358409	0.445945179564964	0.211781070080982	1.64110596294236	2.10231336961601	1.25944763328273	0.822863089399352	0.315405043745103	1.73587611329392	2.15337336971291	1.42566498520147	1.08115910196533	0.501771930132422
8801	G	green	s2-ant1	391	2.20929524478923	1.73884589024009	1.10999311625529	0.79372161520954	0.294755110070794	2.40100814325784	1.80042378044551	1.0943712876602	0.937530156032051	0.4350640649105	2.5675341618188	1.89082648993108	1.20500729909232	0.918922863833792	0.319451205502714	1.87442204551164	1.57030727702944	1.09082230031713	1.12937436431943	0.592577491354753	1.66180162900406	1.00460377251725	0.565914983575131	0.677415608301871	0.382443886676057	1.43703660347206	0.929238706941046	0.563083511155356	0.460931928856086	0.239268469153993	1.17422139430543	1.56915648986737	0.652909036356532	0.460079442358561	0.235066056411525	1.76350061454683	2.1068036614221	1.3572987189648	0.834394725096204	0.352398458303355	1.70610942420375	1.89143441293538	1.40717197957722	0.897806482659248	0.374424572938183
8801	G	green	s3-rest2	180	2.36777480932851	3.11657013055699	1.21170520947246	0.748217425756973	0.300855739837489	2.41375785979501	3.02439190216874	1.19902026703173	0.841034564594389	0.370470096764361	3.00029709038026	3.12266382396231	1.32356641554929	0.82496439565898	0.355380199551547	2.4322650396673	2.90492658795027	1.23431792446526	0.834869414531747	0.442137761571192	1.62775155759801	1.53868715242511	0.698971933407831	0.442489971948089	0.301005854668329	2.26714769616408	2.69903189152188	0.692082167775355	0.486805588806128	0.244016709838765	1.87542044389191	2.77456080107194	0.786502419372439	0.558048376942924	0.243396036887212	2.24715720543239	2.28369818468313	1.75415573846343	0.770479018574515	0.358820608386509	1.9543490526515	2.59861784135139	1.71515165490308	1.12313649349025	0.572746775902759
8801	G	green	s4-ant2	381	2.52993262732154	1.98302650760184	1.23183368288589	0.797345885107998	0.305575085226585	2.93940309933364	2.00202302273915	1.15705706595121	0.880386388840951	0.413337599157988	2.32812182727026	2.09117115373966	1.33699749036241	0.898958866080847	0.340754085253778	2.29148331496262	1.75394332319268	1.06700741917924	1.09495304477027	0.555542711792237	1.48809752276522	1.13744833097809	0.733326846019163	0.684024362678933	0.463750709322412	1.69255183677388	1.15550644054772	0.702088024206837	0.479506132432745	0.260375587862979	1.66661775802683	1.74377760851896	0.735683465664176	0.463078407523411	0.239304784207278	2.20447254358165	2.28285274385198	1.37921189126552	0.814175096807961	0.360922203964496	2.03080388757186	1.95492097487337	1.40393335288676	0.912460918376417	0.369952407078932
8801	G	green	s5-rest3	179	2.77690422419013	2.80599708363755	1.08470825867396	0.727047800777339	0.274565409075884	2.60069805020159	2.96787683865589	1.16882260115509	0.799868683300725	0.328243939500997	2.64136021466857	2.77056736434639	1.14770966015049	0.738049861271859	0.270869888181554	2.23426637576113	2.69707175609417	1.01239992193312	0.700799697593697	0.327322990658544	1.53303782855945	1.3918410320313	0.583466489788607	0.36561072389864	0.207882544654878	2.28891473670572	2.81932206588505	0.687432532133581	0.406287308835292	0.189606840280945	1.78192574897074	2.58694173861204	0.765402870968537	0.4340852715161	0.198287965282402	2.59371954853389	2.6360939965273	1.21755522484587	0.735133257407826	0.257871934425345	2.66895050613188	2.9251130347959	1.08020256273463	0.726310195153693	0.243225975206485
8801	G	green	s6-ant3	391	2.81242393365073	2.21623255305308	1.27036775222809	0.808538198080638	0.264900600910448	2.8948436009588	2.36509045016834	1.22565819328633	0.851319948643503	0.352332489043005	2.6066665305954	2.25742554997802	1.30335167335901	0.860517586228116	0.271302419615723	2.51058596775448	2.11694622772869	1.15032275070361	0.846749640540026	0.45190341616354	1.67478683969299	1.23733145117362	0.622065305366637	0.378145329520771	0.227499481800095	1.92335499677528	1.27592202887668	0.694684606250548	0.427764433800508	0.199641100630077	1.65492284986328	1.97223912313046	0.746370381121488	0.460305666437049	0.199170113918947	2.33074879953543	2.5054385900656	1.52223460257148	0.802083460705407	0.299770554044875	2.22428368391167	2.4230532583805	1.58881808788948	0.887980163339203	0.344733500161302
8801	G	urban	s1-rest1	181	2.98164430356129	2.4370487001989	1.57818107529809	1.38245950723865	0.644595948989825	3.49063097251001	2.72933343743516	1.75818542018636	1.04704016845433	0.564545862781507	3.52962013310413	2.64289746484805	1.76675075974537	1.08780390421234	0.522512014323431	3.22885123032454	2.31487146829619	1.30786086248137	0.895009078568843	0.571380159009148	3.2659744831711	1.90741347716623	1.28419781918586	1.13906666134946	0.615406460635421	3.27751267068558	1.69615305820532	1.15520937252199	0.717944611642935	0.460004415561988	2.90203322590581	1.89942298490347	1.15416623209838	0.611131719779469	0.360484276852946	2.96592417585437	2.22693458275957	1.35909759793253	0.912871009235406	0.5122964895981	3.05060367481254	2.67738976838616	2.270109817924	1.27436664338567	0.581786990243065
8801	G	urban	s2-ant1	388	NA	NA	NA	NA	NA	NA	NA	NA	NA	NA	NA	NA	NA	NA	NA	NA	NA	NA	NA	NA	NA	NA	NA	NA	NA	NA	NA	NA	NA	NA	3.33343886820985	2.59405692227303	1.31559155388029	3.73069341653949	2.57973893927731	NA	NA	NA	NA	NA	NA	NA	NA	NA	NA
8801	G	urban	s3-rest2	180	3.12340518159558	3.2674567190374	3.3120056149546	1.55438792698907	1.1475798145566	3.28288198122056	1.97729690906709	2.13003343576514	1.11640895855098	1.31846299921949	3.76729129052411	3.0670623489763	2.25073822354976	1.09198564670745	0.94096545474205	4.04688968159791	3.04992758154304	1.86361497324039	1.18675614038317	1.38530445584294	3.78886966180859	2.39982946798131	1.72905389771152	1.27007025506743	1.40846205249196	4.12295855266351	2.24797352022579	0.861903244402505	1.00050923634545	1.24313441993083	3.28535119154567	2.54739003188843	1.2114663635056	0.48840786727491	0.641619431482772	4.43623521084139	2.74191811349377	1.1907865039259	0.375228263294185	0.38875063870575	NA	NA	NA	NA	NA
8801	G	urban	s4-ant2	387	NA	NA	NA	NA	NA	NA	NA	NA	NA	NA	NA	NA	NA	NA	NA	NA	NA	NA	NA	NA	NA	NA	NA	NA	NA	NA	NA	NA	NA	NA	NA	NA	NA	NA	NA	NA	NA	NA	NA	NA	NA	NA	NA	NA	NA
8801	G	urban	s5-rest3	183	NA	NA	NA	NA	NA	NA	NA	NA	NA	NA	NA	NA	NA	NA	NA	NA	NA	NA	NA	NA	NA	NA	NA	NA	NA	NA	NA	NA	NA	NA	2.23840054900939	3.07959653715898	0.993671591969795	4.08535394467871	2.97253248123101	NA	NA	NA	NA	NA	NA	NA	NA	NA	NA
8801	G	urban	s6-ant3	385	NA	NA	NA	NA	NA	NA	NA	NA	NA	NA	NA	NA	NA	NA	NA	NA	NA	NA	NA	NA	NA	NA	NA	NA	NA	NA	NA	NA	NA	NA	NA	NA	NA	NA	NA	NA	NA	NA	NA	NA	NA	NA	NA	NA	NA
8802	G	green	s1-rest1	188	1.85955553173692	0.915031704426161	0.67712209923352	0.465857824520176	0.252226836105603	1.92858560149277	1.18045271831578	0.739115238520285	0.4897625198361	0.314422953559622	1.58265041714188	0.821898342582904	0.546288065175057	0.391840357813262	0.221956695769254	1.29607871967065	0.675610189889167	0.507468573869056	0.373702300798145	0.300702859370269	0.722470803349397	0.58036800625286	0.46232073005091	0.319535101551427	0.286463592473551	0.634687633687103	0.419036267113743	0.322756141159781	0.228977083056544	0.157285120801876	0.672226243888223	0.588717420501939	0.509599073602843	0.301507168306469	0.185267827211711	1.04890239827297	1.00886553131745	0.845815998888705	0.543166615148523	0.261234655599249	1.3498007043647	1.11455854782548	0.98125940576269	0.682941893194041	0.318110375157501
8802	G	green	s2-ant1	386	1.66799553725631	1.14774908506492	1.22901360010343	0.849994352151722	0.864741023775408	1.6758560047776	1.38425207980031	1.32935163992853	1.00419437248185	1.15530210057969	1.79438337445863	1.07724793546953	1.05403599365873	0.712706993762353	0.744292876201572	1.51821066109471	0.983165722600963	1.18399548155351	0.86882525975671	1.06575451095899	0.89975110267066	1.53509962830489	1.96888117583735	1.70323868075104	2.22836337659433	0.709137687088059	0.504517570055582	0.568415318255154	0.407033495597065	0.428593997754489	0.620589383103939	0.66870237799218	0.828658815246511	0.538027631885092	0.594936628905357	0.97395585600628	1.16115016611493	1.36292561891487	0.886884282905522	0.855878971062403	1.29890299802844	1.34393467456051	1.57107011738458	1.11691956734487	0.959169688170283
8802	G	green	s3-rest2	179	1.74250678058279	1.05932671576193	0.753451627491411	0.459667986891184	0.148555535455948	1.55182852708182	1.23106670915164	0.693130678680693	0.47788047236145	0.182627382954273	1.44205378814674	0.986191901824595	0.683205025613672	0.408394204287294	0.175410327001568	1.00372742537415	0.723207442580233	0.491492483557559	0.369438603907873	0.209009799407921	0.524535154474868	0.521599244557219	0.439115375903199	0.29246035707086	0.150978913092158	0.582884914816241	0.410510325291468	0.372174790280392	0.240104762696164	0.1360057606623	0.58307649750876	0.620754619284976	0.537212677503519	0.311840441396622	0.14481003951109	0.878329525446147	1.16556334318913	1.03494271954905	0.592398526606546	0.168320806331906	1.0676828100476	1.33098982933551	1.22328718980311	0.753134105474145	0.213676917421289
8802	G	green	s4-ant2	383	1.63051065436286	1.00925636339921	0.957217196860962	0.753704101990354	0.578246638421837	1.88472870273162	1.26927048403224	1.06338509408048	0.979073909326699	1.01553182050443	2.04504174057894	0.992248333648189	0.802858518659814	0.6398226998381	0.499983992663189	1.80108531552608	0.940014716864436	0.858119783330703	0.825704995957448	0.890659933063425	0.552853953455066	0.586109857732955	1.00634447705745	0.899814052646855	1.02907395195983	0.57937672668703	0.420005564012867	0.399062566463469	0.361272502093145	0.307064378601524	0.576948784785107	0.596092006127306	0.628971581901206	0.478906967755823	0.418984076903947	0.88712632584121	1.07231694993698	1.10933091796336	0.822823311863411	0.612644608740296	1.19832086303629	1.29025112460223	1.32209938958953	1.05158140696761	0.683816438287439
8802	G	green	s5-rest3	179	1.54936667502838	0.944940646319625	0.726216937062181	0.38383277351282	0.134973794422629	1.38629443417712	1.14987291323882	0.699644328127831	0.406536002760931	0.162129345435191	1.22820427585635	0.849774480598187	0.609336494839961	0.330055084733401	0.130803226326336	1.03319998687805	0.679712628692618	0.50331296793896	0.313355751535204	0.145650251902934	0.521061515301597	0.503346143444665	0.402651611240008	0.245834104077199	0.104249081622078	0.498050065407658	0.347633787608001	0.277170325075989	0.185786000243355	0.0918141162140538	0.591319530708421	0.581884276294109	0.481476372911294	0.245167149679252	0.0997189561870647	0.938954525053471	0.967871931856463	0.869367083219659	0.47430901786489	0.129317935148207	1.21967825050359	1.21854478219823	1.08228080662475	0.645977049749506	0.15967023513788
8802	G	green	s6-ant3	383	1.88937413926426	1.14016202971999	1.11094416523483	0.69708203336387	0.628961603677184	1.89535603494196	1.34808346567962	1.21753458987647	0.834714168045419	0.907308239004079	1.98211789077433	1.03256632673879	0.931730086418721	0.603672581366398	0.544351697536727	1.70245414733307	0.902195351489582	0.974266780009739	0.697067147743619	0.825574980514222	0.592673037687708	0.6797629206686	1.19021180236596	0.786791140181423	1.10377771343104	0.697143350107223	0.476431897737087	0.499240117229222	0.340487442566409	0.343241557885528	0.626020832145046	0.680142526760422	0.72602444043155	0.434736671248573	0.462063162128415	0.931129553477833	1.26791905953886	1.27528327026698	0.807502898492169	0.664982219608994	1.20517878684165	1.43033614459884	1.47335850289322	1.05969456707044	0.734835113583064
8802	G	urban	s1-rest1	189	1.27795649529975	0.845392678344654	0.761349838955166	0.401962162386483	0.207879988193402	1.68214559187422	0.990907816736564	0.683455755037896	0.446629590692675	0.317151789218643	1.54637501429124	0.786306105112271	0.608008314058219	0.396684691534362	0.196421946678091	1.46326491913454	0.792838465667298	0.58546621396785	0.439494345177843	0.315091616897821	0.68239698739535	0.543852650776952	0.571866830080977	0.556337913594572	0.465424339014941	0.777382858581041	0.494364031560943	0.396197716421789	0.292333810632827	0.206476563769181	0.736539667568216	0.567460810474265	0.508327014881129	0.319906183676578	0.204178428091558	1.08680142263655	1.07206971659559	1.01839716377889	0.667704340660678	0.289971366704039	1.17482069325415	1.11211064462384	1.18759752206964	0.768421667917653	0.302574226540734
8802	G	urban	s2-ant1	388	1.91873406693191	1.23339447014411	1.00620952765466	0.621744553517572	0.413857436311686	1.96314331183889	1.19101528205324	0.900423976140411	0.658190284269385	0.547828528481368	1.99139544623445	1.11750560979318	0.827087790623726	0.566612698061398	0.339903581707406	1.95440167786755	1.07004052566217	0.906086016564544	0.707250550920805	0.632832233764838	0.629296313877803	0.717389033897737	1.03875888801074	0.882099899664051	0.960731535022737	0.773617426112703	0.57512466671093	0.557946657937795	0.427248023632707	0.360291541594362	0.741037825261593	0.701308712575625	0.744916534298488	0.46644202734106	0.388783356943771	1.25123600552222	1.38366693816438	1.46861516155461	0.981809341808632	0.705774940063474	1.31853567143324	1.48155318882491	1.66003354652341	1.14325937030988	0.689903854026888
8802	G	urban	s3-rest2	182	1.64602957815561	1.28102051963406	0.961557998247083	0.453976237342066	0.210081896607676	1.47214484602834	1.28785129165313	0.961047580401729	0.457139560333597	0.304850415907256	1.1026638297955	1.00452281971677	0.721249057333278	0.402482547194674	0.17638656325821	1.00593221673306	0.760986915689742	0.652912809166585	0.34487971741583	0.282511679138587	0.498338834876053	0.661419404016212	0.67851136105198	0.416937183062129	0.398580097319972	0.57840005437565	0.531095637965465	0.489709013880172	0.246014700461107	0.184695620670033	0.634385324086461	0.722391872682047	0.82394218097647	0.286689855826153	0.17686027106678	0.898068879791498	1.40777250725413	1.29646134314052	0.554188658853551	0.22340315272664	0.977705625159077	1.43125932021294	1.43578599324315	0.684087302642413	0.277769960886014
8802	G	urban	s4-ant2	387	1.57154237006724	1.03838742724077	0.836738130930653	0.570524498865983	0.360246866550439	1.63356541079022	1.08781188213541	0.778036052248904	0.637941476403347	0.515650198264607	1.79313460726332	1.02305628921149	0.839748181333193	0.523236255261181	0.324604358322149	1.59272450506256	0.808633969996184	0.771690252323662	0.63575196566992	0.557453688101838	0.583814867047039	0.696465095645878	0.917701583360303	0.832155752611501	0.96640635361189	0.701751565396461	0.529219708269553	0.506009719606155	0.38907947916277	0.340819708226166	0.689040393276218	0.695981491548015	0.730284573238756	0.432627888473156	0.363994163657416	1.15595216271109	1.37075648160249	1.48851993477108	0.894351073372411	0.662358226033678	1.26353228251342	1.40752655914749	1.62808266236122	1.04709908997284	0.647754803552301
8802	G	urban	s5-rest3	178	1.48123725479137	1.03897505379159	0.623472920558698	0.392553648774196	0.184809750487047	1.42982388237849	1.29702417888269	0.592803555323073	0.385680047315273	0.21308721281033	1.09003592138011	0.971761183834848	0.558513976047366	0.377348115362638	0.189122670261437	1.01431895762888	0.785036826426588	0.494716008187855	0.371580787927997	0.291695097041899	0.505661509137511	0.635469753704498	0.592513838786553	0.494683332710306	0.404430797143637	0.53619579519715	0.463786768850644	0.425024688399177	0.279273068811322	0.184134314942471	0.550231359003328	0.641165102369682	0.61677108621875	0.306816830835267	0.178178888839034	0.982111657614883	1.33579511333305	1.03426662310318	0.621084724766387	0.232911220298955	1.03196135449315	1.37857094917607	1.08299273482687	0.765454304246557	0.235322623176282
8802	G	urban	s6-ant3	384	1.87638096505138	1.22065089707219	0.90481493732326	0.616908691975443	0.350245492472699	1.63703782060747	1.28241735633351	0.840918495460744	0.647627774129183	0.527302417555237	1.67720224429686	1.10963587591895	0.777661383498409	0.537912298938268	0.305060457744661	1.37853172587173	0.921690410099933	0.787018992376636	0.669853364644863	0.616911499908909	0.619636880469422	0.675703655725824	0.852381273399141	0.835190416678507	0.90909912938484	0.758434834765238	0.523576186230436	0.464336814060052	0.382020593248356	0.323570371470761	0.807897858634716	0.688561057259227	0.683835210452228	0.442244021375843	0.340146140709797	1.19656451799476	1.40554568411435	1.40755924101266	0.964283745892331	0.698001786202626	1.30464838075861	1.46272232940028	1.49788427746468	1.11197545149872	0.678094144889822
8803	G	green	s1-rest1	123	2.03741630731397	1.72414612816455	0.99220879101214	0.832490575139658	0.336429817374798	2.13536744250434	1.62012386474569	1.07555623212334	1.05268962693808	0.659710185732559	1.95510867961999	1.6176966397323	0.935381786479128	0.771805883499226	0.311274969474398	1.53028958464068	1.20371043798556	0.702633228566846	0.694808187101973	0.441758335267899	1.6535061473417	0.905603957172846	0.534139194440375	0.519676209744815	0.345064095094955	1.01040036756187	0.655783521798718	0.413325372153557	0.371203323022571	0.179220572108505	1.49246217482733	1.10440770304852	0.779097426873588	0.69778463405543	0.246740062383435	2.73216575799786	2.27105216633213	1.7735862278049	1.71047784350581	0.480020385545598	NA	NA	NA	NA	NA
8803	G	green	s2-ant1	386	1.67994564505745	1.50094296981572	1.0937289209631	0.800040110433276	0.337654922546399	1.45711159210418	1.33194374402686	1.05676149570895	0.925098557513384	0.533177232160718	1.72629302325353	1.48304846883434	1.02643953346642	0.738481086290462	0.307472401527798	1.18732014496918	0.969239968058114	0.740359119836014	0.641666410154373	0.34214612422317	0.7477274240067	0.641303673846072	0.487250861306549	0.519733470808869	0.332657030950511	0.794890912804098	0.617666130950009	0.463059876238022	0.425733971753394	0.209045818072006	1.05477396301556	0.941248884927745	0.805737433265738	0.627265437888755	0.240582983940523	1.9258393879787	1.82324223470315	1.753482701664	1.40367617117421	0.423453230514173	NA	NA	NA	NA	NA
8803	G	green	s3-rest2	175	2.20168606740191	1.70370823092552	1.05265937065909	0.753898355592445	0.384910552303573	2.16668798110642	1.54119558109147	1.01442049267127	0.817880703480792	0.46410604756522	1.883555959198	1.56509469091192	0.959865311971117	0.688701310500809	0.348833732375998	1.45470522826115	1.00007766614918	0.701006390456118	0.620479110221454	0.419588935618684	0.703626083900706	0.606756299619876	0.450655113119863	0.436353323737153	0.359011737356184	0.774950074196149	0.593580140059077	0.408472305025457	0.376333262835518	0.262622134542739	1.05260150564461	0.927980601435557	0.752450616574708	0.624064232434796	0.307874761523964	2.09768728448374	1.87352535580104	1.65760310732617	1.44705716443795	0.496163155084325	NA	NA	NA	NA	NA
8803	G	green	s4-ant2	387	1.66361084737294	1.7943952033789	1.24841406094622	0.822788894353482	0.326909814159714	1.47673275152435	1.4769295116107	1.15510139305645	0.840263591031522	0.440698638645704	1.60965861120418	1.71948500823089	1.14735912749805	0.758966397923816	0.292314852647186	1.11469365348815	1.07028561663526	0.831103501351311	0.624428856868104	0.308209421908548	0.691997143794811	0.67476492734996	0.516604093788935	0.449114969630915	0.261230453680242	0.677248094995764	0.667725812948393	0.534630309632864	0.451225421339913	0.199085585669993	0.934195201161081	0.991311049907939	0.873105058650789	0.676825874768807	0.230925409470177	1.45724812069032	1.77342390571383	1.97597147691229	1.44951203021656	0.416212837966634	NA	NA	NA	NA	NA
8803	G	green	s5-rest3	180	2.01951381118796	1.78265468407863	1.0797390513523	0.735244029168036	0.242091247139055	1.89989765485291	1.52279808411072	1.05092820164667	0.712019267649619	0.274141278104222	1.64122801082915	1.736040569904	0.957277580349706	0.642342560450274	0.225938738636907	1.25907901990944	1.20982862088029	0.690115064468041	0.525370830114405	0.22227490414162	0.732391294870568	0.728986313847841	0.483550415932862	0.388159118725494	0.176154045345174	0.7396144838836	0.785742663736563	0.540962322854264	0.421815726698088	0.161328692646379	0.976274404022936	1.10723172856732	0.877567295742412	0.698491895668201	0.199500856619298	1.61972335206378	2.00157906645943	1.7957695708628	1.59706732509433	0.331337516883471	NA	NA	NA	NA	NA
8803	G	green	s6-ant3	388	NA	NA	NA	NA	NA	NA	NA	NA	NA	NA	NA	NA	NA	NA	NA	NA	NA	NA	NA	NA	NA	NA	NA	NA	NA	NA	NA	NA	NA	NA	NA	NA	NA	NA	NA	NA	NA	NA	NA	NA	NA	NA	NA	NA	NA
8803	G	urban	s1-rest1	177	1.60263876252863	1.23686487443365	0.824610117208349	0.657575044981651	0.311919187224905	1.88907321497995	1.31715445147534	1.09535445055123	1.20999135553769	0.722418695077064	1.12007493870593	0.885677844980343	0.630722658404094	0.502803331956886	0.240930523190994	2.61315239860911	1.75966431119527	0.918318778298708	0.782659593114218	0.469472214165052	0.884923788853389	0.60188718573296	0.507780855882599	0.529345731927823	0.311057060622493	0.744947414214585	0.516868465572553	0.362611578010037	0.36235339439523	0.13966133393968	0.924650918627047	0.670668169821989	0.537012323372479	0.532874954173332	0.218238424423926	1.54170968568612	1.39382138057857	1.33001386719515	1.24425478538974	0.352456808264744	2.05101222851843	1.88141915327301	1.7734862367362	1.63510295523675	0.513933128066775
8803	G	urban	s2-ant1	385	1.48124470554217	1.45479215424771	1.0725359889891	0.603225354488893	0.210797851112624	1.47726611010108	1.41585709472829	1.26419849395398	0.751831070748863	0.303174614971378	1.19631437898324	1.17636530524032	0.883597695597533	0.504952906291308	0.168643549340947	2.78485494742018	2.07223131644673	1.20358469869201	0.779813350046937	0.350879275854399	0.836917984711933	0.640623208744867	0.569638094538683	0.331963804959881	0.129403387609419	0.668133349070981	0.582302854389044	0.501473267094273	0.368902448935396	0.119967185406731	0.886049875036864	0.756203422524354	0.70821349753782	0.533924724517133	0.14933134193618	1.35411113935396	1.43446586122191	1.61009592888514	1.08123372094765	0.232728854745857	1.71236396641793	1.77797729756063	2.03322148533752	1.36497022949589	0.301889086213907
8803	G	urban	s3-rest2	163	1.6992404167269	1.46144814960437	1.04320990858781	0.524283923812283	0.218364767054859	1.92555429569761	1.42866082026773	1.11697275961935	0.665860703923698	0.321056089171549	1.16104155199978	1.15772072365391	0.847260406447943	0.427529071409287	0.179603728457262	3.05411409865307	1.90348160135026	1.32960401151169	0.730317808539942	0.397754238311278	0.800555023783681	0.646183738696475	0.557968133531203	0.309563163047577	0.127896514748306	0.567336839801602	0.539054540723132	0.468673305990707	0.302157391447863	0.112636483540889	0.763841606105669	0.689422924531616	0.629117879173704	0.460201645415428	0.151045999267321	1.41123342304752	1.39550304281532	1.46287664217331	1.05482540057403	0.247332476167044	1.63364906368942	1.82434912492106	1.96663741499778	1.37832896155769	0.346405111321982
8803	G	urban	s4-ant2	395	1.51704460757065	1.76632222561245	1.14165931346777	0.66473562615758	0.243515831539782	1.56023343443193	1.65381132050146	1.28812589139164	0.860025508793515	0.401646264875254	1.23032029560364	1.45336057689272	0.970184264721099	0.557635952741285	0.20493665783355	3.32417442243241	2.15125030585963	1.57797367651736	0.918061582226245	0.463954991259728	0.762696544441418	0.728609960468991	0.584733379600148	0.41009542899513	0.191634075456484	0.649261813362889	0.666770881018735	0.563992701237146	0.412134064587066	0.128995416888985	0.926573643028222	0.942007461437988	0.843356315231463	0.608491648040422	0.167563675885329	1.43099982932974	1.71538013921359	1.88272550668242	1.18135779131136	0.26613423814702	1.64145594776616	2.04473107472291	2.26979417444285	1.50629621167515	0.349378542044799
8803	G	urban	s5-rest3	172	2.02588951960502	1.69230506680152	0.928409844480646	0.598820450560624	0.217518673104032	2.39376733863938	1.74325408699529	1.1644355635889	0.755847791280527	0.341242343443342	1.33393760557678	1.40904537710717	0.689544422518016	0.472011262812091	0.179734815751994	3.32940050991162	2.17169386836874	1.48378974925917	0.931722687067681	0.487671769574171	0.782767977600466	0.721742302222193	0.532362609151391	0.337513348800747	0.13055457578908	0.597821218815468	0.589157242591686	0.440478159751816	0.309966167658108	0.115577490431439	0.871273946308807	0.823675197009106	0.77198976639226	0.45749538135603	0.153143975955598	1.4650923733319	1.65040238698694	1.55378867658619	1.08003499546027	0.259553284526213	1.76745040383836	2.11191497052206	1.88478283764505	1.36550465346418	0.282228322680368
8803	G	urban	s6-ant3	387	1.50892953325489	1.88840079837772	1.13490775516648	0.697770416743757	0.208232536309673	1.47848270313882	1.74560296734637	1.21826588588077	0.790814563661872	0.241733664629585	1.20961791595258	1.59832569706745	0.95363387875003	0.577976498104743	0.173881279818272	3.68910732638516	2.78772951925101	2.20482168887023	1.44738425934634	0.808385797372293	0.68212809391217	0.781221947327194	0.56751790461695	0.37416558923611	0.128649056931084	0.596242787053526	0.664024963315477	0.521303127293649	0.432051273110607	0.118582352848148	0.950574861553455	0.983276151941717	0.772331489235223	0.634839461169314	0.145921315904258	1.34928567258769	1.79377711914032	1.82851449174675	1.27171088520056	0.24390911416656	1.55490851742133	2.09755982353336	2.36297293169432	1.596813366091	0.319632414132496
8804	G	green	s1-rest1	176	0.933229489734342	0.850015209850312	0.62554817754625	0.350396034011093	0.177490605658261	2.0322894633577	1.53887784137122	1.08238991893196	0.763997190374175	0.616100027371449	3.33847647858852	2.32390632703545	1.4673926932844	0.675826719425422	0.278574295902343	1.25731686339753	1.08379290756394	1.06486301403217	0.993656847400885	0.883632689360815	0.764376553313161	0.627786813483065	0.466620444395588	0.303023803867376	0.196504747143074	0.560763572233648	0.515470256558276	0.363656323457482	0.187197176294237	0.106893193831559	0.73863301554138	0.933469369436874	0.753696182480353	0.288464422110931	0.132467998508339	0.924493030087226	1.3453598157446	0.859378475972468	0.413878870914762	0.144455491444526	0.225769205740006	0.227222365010723	0.170912960920153	0.126196219254682	0.100879975852572
8804	G	green	s2-ant1	386	1.52799363941547	0.943584845197366	0.799058567110621	0.496517435529098	0.306547141017336	1.90513436965077	1.57858313427368	1.51103736219583	1.23491516164844	1.30880766099556	1.48752185961387	1.31955501906731	1.08463553303256	0.600809301752838	0.314348839315427	1.25502124957304	1.1839312183122	1.30342147587172	1.23151482412105	1.28213990862194	0.787927230380123	0.719241230656898	0.729327808365528	0.568378755948516	0.544529104278181	0.527339912717746	0.497081819781674	0.415135974107287	0.272440008082409	0.190956637429914	0.817933291614257	0.767903104944402	0.77896980264433	0.375278492635172	0.200659868858783	0.993154332515373	1.05932487278252	0.866564813347768	0.516182433347507	0.264385100532337	0.21625279025248	0.187345740190216	0.150056960255544	0.111378236883327	0.103686794101281
8804	G	green	s3-rest2	172	0.968862990050261	0.981320862858369	0.76925414541552	0.428749313261177	0.222143663745979	1.79520927397169	1.4793766550244	1.14589147103144	0.707708842150445	0.573231268094992	2.16914448795646	1.46008976265285	1.04194010020545	0.535702613554986	0.209592105371593	0.904417012692619	0.943861675462169	0.91873588308915	0.720513653340995	0.69978080802663	0.653334166636525	0.599419167541848	0.607601973282061	0.306923153174915	0.297524866151543	0.479683766426762	0.526098590432313	0.361097962633518	0.184358374020608	0.126964245459882	0.729790149111365	0.886260970387378	0.786853543546134	0.286558103154233	0.141280007333161	0.861602728724283	1.2886615045401	0.900845238848468	0.407804315313696	0.171176714599519	0.145056245384391	0.167314168590929	0.11057778371781	0.0828779971794236	0.0826142999618024
8804	G	green	s4-ant2	390	1.65504747780126	1.15284516341723	0.958899274677026	0.470623129454336	0.285252321566048	2.07861578109208	1.7533493121097	1.42416361704773	0.970008784930154	0.989243095914641	2.84949441532055	1.65387029523246	1.29014030143866	0.694339151506214	0.383321062964604	1.29654295836857	1.24143813605831	1.35167336398855	1.08607922457001	1.1255077747539	0.711460627907736	0.705007326320893	0.723270908952489	0.465194278176133	0.477567789862833	0.510433036782438	0.591380834567777	0.464051349934508	0.23114051166464	0.167052030378927	0.780183135808488	1.02467629537737	1.00820435268829	0.360948189907121	0.17922578936668	1.03202625109833	1.28287873084826	1.03050593873609	0.461647380332033	0.228192838616111	0.202797635753608	0.196719194549472	0.173483851650478	0.106827151467636	0.12486494656561
8804	G	green	s5-rest3	182	1.15044738451065	1.02649140721488	0.686326102787834	0.365007729333277	0.195284665054239	2.12093111674691	1.621593351069	1.04315967294739	0.665438105538615	0.53127124574867	2.28361076763618	2.12561150186104	1.3688641704982	0.677808069903087	0.306120685812687	1.11343479730887	1.13479455504123	0.981003656929054	0.792019348212641	0.768724411901707	0.693708030507996	0.630300677306223	0.426322390226831	0.244157079215767	0.175933969235131	0.520884583082659	0.671067007912005	0.387503322932176	0.20969681028289	0.157446376200741	1.08059447524566	1.14545166487726	0.870043986882569	0.317524551042349	0.141942981661316	0.931916167578844	1.55512236665476	0.99044314277817	0.390882144035989	0.178993282650464	0.245924769217581	0.237903379281106	0.156471066318759	0.100909256328832	0.109540572584598
8804	G	green	s6-ant3	389	1.8902762385551	1.53591137139177	1.10757613451654	0.583080554930408	0.35365639367608	1.62120715077637	1.68000815953919	1.19229585110334	0.668690080126925	0.535931206183701	1.72581967623848	1.91957665186288	1.24955137906149	0.528597761411922	0.229241122854099	1.08142440750106	1.19745007179675	0.933644470986962	0.679320048261905	0.612188395400344	0.678309125648096	0.656511061244373	0.495525175237396	0.335421221986766	0.265517768833978	0.550822191436278	0.713008805245069	0.447816506698317	0.211580767039527	0.138950041612687	1.24841367701679	1.49693677683611	1.06557616651367	0.376231294177156	0.176485131309799	0.997050176083421	1.53990917958121	1.0126386864267	0.418194363613489	0.192738074345937	0.169632954189501	0.196163023941472	0.129833270892531	0.0782060988688464	0.0871531056147692
8804	G	urban	s1-rest1	183	1.7648036975299	2.06957813650521	1.35243022758483	0.6000016728226	0.180422581564262	2.10051541326945	1.91950163340381	1.23479325320992	0.536680295453675	0.186507724405858	2.36675163029279	2.10188143606878	1.35285236429334	0.617953504452157	0.155424894141335	1.34667511249584	1.33898245905675	0.809369457766956	0.378842924492972	0.145395334843048	0.973263109946591	0.805536574296405	0.447391451784891	0.213462131640353	0.112944013468621	0.906843155624967	1.19402407881063	0.562408522679039	0.247553917098418	0.122223403011871	1.12331193032191	1.526625663	1.02432200257125	0.309488975976352	0.110040980266908	2.92381379809114	2.8207321521998	1.73131962946425	0.665782419876547	0.20570967361187	2.54181984050832	2.87068763190557	1.6019029932603	0.646774660763001	0.184805353823792
8804	G	urban	s2-ant1	384	2.14890365156849	2.20543218977851	1.53723436109226	0.716260572642299	0.365859771490688	2.43458937702813	2.22566670868362	1.58383173196952	1.17929377315514	1.33358506903142	2.24863869257435	2.17558621406692	1.42728126777471	0.642148348035385	0.267415916921101	1.43726012446986	1.57130851549637	1.09426217873149	1.02151013548069	1.06984769645906	1.0455668526297	0.821892485115259	0.502138886597686	0.251987382496156	0.16135534484845	0.987057508358351	1.35609602856003	0.723906366443499	0.278780891886906	0.14451467685281	1.31047066606088	1.82057100850544	1.23545125201407	0.385708858195233	0.141644691284235	3.2137652722166	2.78449846733149	1.92794619193835	0.793644454059671	0.262286902262656	2.46344944660239	2.89195043531421	1.8180947605613	0.736563137933769	0.275202643283436
8804	G	urban	s3-rest2	173	1.99672003716638	1.90467621105925	1.28696829950316	0.530151997513754	0.174464786314415	2.18906087735629	1.77641665935525	1.05632974936028	0.449281649802392	0.150698034080772	2.30682508145901	1.86990644139935	1.25076670176794	0.519057618497855	0.147718465238407	1.3630695289251	1.16532393944705	0.716369976177689	0.333635388988435	0.133137702234937	0.940491693954751	0.664221139103555	0.416324794726828	0.195357259623123	0.0987528940191345	0.915091389625114	1.05683699434558	0.504652185932315	0.215090811577353	0.113854513388613	1.22473264934571	1.38836259766313	0.978059274990925	0.262935974699969	0.107887754660528	3.38950819561594	2.71269882941031	1.74818632506478	0.708962512857248	0.217673893020057	2.7081501226921	2.85156357591378	1.40100699780236	0.541712352731354	0.172545170759918
8804	G	urban	s4-ant2	382	2.26160623481876	2.23072694313598	1.45447295943075	0.707119119791433	0.358990237677224	2.83229823908679	2.25387982552835	1.60359300417256	1.06984257595229	1.05509933346597	2.10841303597676	2.10761132060811	1.30755818129977	0.621916464190131	0.249181058702336	1.44824001413339	1.55088916156857	1.0147334964187	0.892106083640074	0.86971897337624	1.25638699573663	0.873549904641681	0.487434754900446	0.241930894605511	0.136407348500722	0.916278033137579	1.32237871130424	0.686460702752877	0.284762593491878	0.157552172746906	1.25247772099762	1.82388272114714	1.23633132655687	0.392078489398388	0.15024518881038	3.90828619452986	3.10056546021586	2.20793327466299	1.08494632902194	0.415613012539199	2.39413478658005	2.98966400255908	1.93438700359211	0.767575863180734	0.312198043530821
8804	G	urban	s5-rest3	163	1.73343396863339	1.92766304829739	1.33425701746879	0.574947677740696	0.227840292509062	2.57109402149687	1.91603403464359	1.3013236266396	0.584940366768752	0.306356131982682	1.91355910267478	1.95282703000865	1.23480134807142	0.540569555467959	0.160356952373438	1.24307336755541	1.19779383908144	0.7693757000637	0.44388059045618	0.326951170045637	0.848199862799119	0.69039520102838	0.392493705820552	0.186031831837268	0.110873601634368	0.801518939578446	1.19019277301627	0.544338849620851	0.236217047577296	0.122764672069023	0.992466237776456	1.44937571042619	0.919368733315902	0.300459025017516	0.121496731926134	4.50028313094729	3.95001980181634	2.02524613937319	1.28837021364421	0.546751121455433	2.48506087360525	2.78738147648845	1.69265619819064	0.664604286618487	0.197708204720612
8804	G	urban	s6-ant3	388	2.13656710398816	2.33896518262094	1.52816656910172	0.84822067579332	0.540644245005434	2.75220574899754	2.38824288317217	1.79953691946916	1.64268439551186	1.82763112255538	1.91313607778616	2.20189900008548	1.35467864887425	0.649756475214335	0.294188658484951	1.38356094704602	1.66512203074911	1.17358938522227	1.35132116899316	1.49987111317117	0.872733146329483	0.751392192288093	0.434826657725532	0.21401912566969	0.137791715264662	0.934073890747065	1.45148582478444	0.672748505761155	0.287333556475158	0.157859056555745	1.29666990095752	1.87021849333323	1.22362669672679	0.399109827905259	0.161227112202766	3.81631418524481	3.4585956714793	2.69266779798898	1.7357258219949	0.714301773225843	2.44798612153493	2.96290304510246	1.78418094141604	0.781480663646789	0.339974670208956
8805	G	green	s1-rest1	NA	NA	NA	NA	NA	NA	NA	NA	NA	NA	NA	NA	NA	NA	NA	NA	NA	NA	NA	NA	NA	NA	NA	NA	NA	NA	NA	NA	NA	NA	NA	NA	NA	NA	NA	NA	NA	NA	NA	NA	NA	NA	NA	NA	NA	NA
8805	G	green	s2-ant1	389	3.34812644209875	3.44876549953686	2.4256527745007	1.17797910473928	0.229229850796952	3.37514937405103	3.41442777152488	2.25668384541779	1.25295692413441	0.238682750779152	3.45185095939971	3.52358892566236	2.45652094463184	1.20110366106609	0.263160907825618	3.36904431711088	3.29267457626934	2.17467016542162	1.26823173186168	0.24052057189654	2.23421345768427	2.72443994307418	1.263019709026	0.565923778030181	0.187808969198253	2.03798692449721	2.19767476266399	1.34965834918025	0.545725818244368	0.165603179239489	2.93297771494856	3.57339896350498	2.76125977499766	1.26768554123611	0.214344803312939	3.009080252689	3.80250244754263	3.35716482323284	2.14983316677341	0.315118708111724	2.9517269680666	4.02878282521976	3.40632551046076	1.86909504938812	0.489177752334372
8805	G	green	s3-rest2	175	3.20608663191165	3.7607917903195	2.19867741306856	1.09556299879685	0.23371784617563	3.72590139037743	3.67834890003336	2.33301290891378	1.21362212513381	0.284939486217918	3.0848358277944	3.69902818395292	2.39976615125681	1.21182342110009	0.252992146809525	3.72178103659654	3.68377657511102	2.08016043942115	1.32935065802963	0.232297482212359	3.03329031475369	3.41266131056146	1.58093126227329	0.670455307496551	0.186110685764402	2.5763618105862	3.17138886000709	1.73729108177175	0.67321808660869	0.187350808017484	3.16545919500308	3.80176455271809	2.72529240343573	1.3146114102454	0.24209960204137	2.70437236067574	3.69433642018603	3.69362184617418	2.51298502607011	0.316534543354941	2.75240829420889	3.71549255365002	3.16889381106694	2.08038269212911	0.361290799946348
8805	G	green	s4-ant2	52	3.5873815192933	3.720431668368	2.45152444774823	1.26051448850427	0.238843711755729	4.26175201847391	3.16031047621585	2.63055461156151	1.23238842314909	0.259876342681006	3.13580641703379	3.43320184269978	2.82252341269077	1.29278780934621	0.245733951626986	3.37041084158252	3.57385372709135	2.06460586359788	1.12239142481689	0.238147912343245	2.33345521094129	2.95998788230373	1.22020906769663	0.626755799725266	0.183211620393404	1.93373237978707	2.37200692760039	1.28681210003537	0.588462436030319	0.159694129444217	3.36724538606533	3.70950006671299	2.7666597009447	1.26380572169547	0.261290221142227	2.93613041747326	3.50977346688033	4.06211839827934	1.83661859672558	0.328949268747995	2.63551970695723	4.14200623513486	3.44517552471891	1.39310080441312	0.351554750141977
8805	G	green	s5-rest3	197	3.06099164157092	3.63384662104913	2.41768199667526	1.31333991570032	0.261936801486498	3.253465934138	3.39749963935816	2.17150049319412	1.58532311818188	0.260040671146125	3.11147962562779	3.65728481881808	2.26143703680986	1.1735720401338	0.278748369777893	3.09921031964698	3.58969091663389	2.13346714070904	1.48107503230886	0.340684731614972	2.57679884868312	3.35628268699782	1.57784195502536	0.789351123794748	0.179698890725951	1.73556707005701	3.04327270165354	1.53816952858214	0.711828093901647	0.157325054553904	2.37296840723919	3.53905565541536	2.70663459049508	1.60503468116255	0.212858431973173	2.95661924482881	4.15648114235572	3.64340642046027	2.25785131598981	0.314277643863406	3.15835674571394	4.46738812847155	3.88228131243838	3.28240752611124	0.791817249916277
8805	G	green	s6-ant3	388	3.27650829407721	3.66550691122296	2.54618564673319	1.42666047715498	0.22530204909342	3.22476499269528	3.68502621012258	2.34298903269351	1.52853148835183	0.239182052868127	3.19997516759568	3.71300129149321	2.77756888060307	1.39728045664248	0.237516389025847	3.10212104949647	3.66433426317436	2.25198933396971	1.52593257078382	0.291902099219028	2.4605006275772	3.46864323113331	1.52653805063571	0.765011647388168	0.187480495138752	1.86007087383355	3.01649881974047	1.61487587112351	0.665431380351069	0.153265697765305	2.96890696091402	3.82949524118301	2.82537503334649	1.17037352770933	0.213911815578474	3.22217020827332	3.45355617056719	3.06621824857689	1.99312069150852	0.297869274005437	3.16768142875977	4.13872784787575	3.61374178872465	1.64169360585241	0.289974702836937
8805	G	urban	s1-rest1	177	2.67079835658804	3.2669880896832	1.99365329647808	1.12834055891651	0.198806186786814	3.16717508039663	3.43828472865003	2.14546105781582	1.2669150990274	0.223213261128873	2.48806283182809	3.12209747483082	1.61102856909244	0.91845780413562	0.164436755016661	2.73174590676205	3.11009449305409	1.91794604033086	1.14780951844016	0.206609645508038	2.10047866818189	3.18659325527811	1.58854662442794	0.796746393197548	0.171478340963799	1.5137179320105	2.68827550023701	1.49438859666984	0.743271078402941	0.158149076606995	2.17130406181784	3.2919538931905	2.14540115366514	1.10430867019771	0.185145657125014	2.21175518381144	3.38990306532266	3.29390626522813	1.82199446215445	0.245615228738579	2.60923877337637	4.0745966852431	3.50485112603044	1.86430778173997	0.29428816567729
8805	G	urban	s2-ant1	381	2.83629827689602	2.93457381159508	1.70794005575005	0.950835048426405	0.206357012892139	3.21499143608725	3.15799594813882	1.7990331957598	1.13225786941848	0.243301016655344	2.74563060378035	2.70317981046997	1.48239217353694	0.795450653235765	0.193035560001688	2.65370114148854	2.7066904889135	1.60574318859124	1.07255653874858	0.261096759410549	2.17176769974153	2.90846214289722	1.42727176185746	0.664254150857259	0.172814056221058	1.5145446706755	1.70003868819722	1.20936230086682	0.544026548085952	0.159013880595507	2.30672625647704	2.98036079995024	1.99387867115734	0.969852892983269	0.198690028439676	2.553597301	3.27895738964105	2.98859259167481	1.74161143496769	0.276800089458826	2.80797737850012	3.55147859198951	3.22678666428601	1.57028580626774	0.330947800554802
8805	G	urban	s3-rest2	189	2.55696022452343	3.33016478049813	1.60533225808272	0.975172644348137	0.200446556187492	2.9572182534331	3.3642848082476	1.83211189792345	1.14962917232831	0.216163982261215	2.77163254737993	3.04102372991993	1.35351219524845	0.844890133144943	0.197389933618886	2.54323241193822	2.91248858294099	1.591028902683	1.10698059730259	0.196093867924779	2.27375530830506	3.20542729660295	1.59709135678821	0.664923036920333	0.161215859926586	1.67217135119403	2.44826674046352	1.19752841197748	0.625543102168002	0.165950578856612	2.10005305183446	3.21508894451737	1.89289468533475	0.829350430451547	0.173211824948796	2.73282367166316	3.37332293252285	2.64876315770011	1.49571588861069	0.239843317039475	2.93512853131212	3.72986908312691	3.37346491170333	1.64117834384665	0.278417811998192
8805	G	urban	s4-ant2	378	2.65707418931357	3.04418636077531	1.87180033509414	0.989015808412581	0.198172802609817	3.10350399596522	3.25528881476209	1.99201241440923	1.12717916551286	0.212815313477549	2.81093837032131	2.8264688368786	1.6195655270972	0.86475035420374	0.205985190101446	2.5451631519979	2.81945777320276	1.76790461935389	1.09906256940436	0.247769527534656	2.5811788544593	3.14894391894888	1.42612787998767	0.694432622488027	0.176892003045592	1.3670230088794	1.85260998500738	1.17444066392919	0.512883323364338	0.158009670844478	2.16660289343025	3.0966354577176	1.91993490560671	0.958245534211384	0.199379888033276	2.46449490173407	3.27111657514816	2.6957684805035	1.49444220673016	0.275091964932181	2.65937219691906	3.60021663077551	2.92570170864505	1.47427468503819	0.369271620306641
8805	G	urban	s5-rest3	173	2.93830254173732	3.39108657909398	1.88700674302016	0.974249960892671	0.199094813432892	3.35416209414402	3.60529939097835	2.00968273985457	1.10074240962408	0.222892864147223	3.23161368431862	3.3959061605671	1.83624065499307	0.937443339089839	0.304093972483421	2.73807419260367	3.18341981055469	1.74442974560237	1.06495728800733	0.219687938527095	2.78521029391724	3.38582064940984	1.60830275995779	0.694159710894072	0.176696790624069	1.93682603930191	2.83640390224138	1.43065403369883	0.615258677074598	0.179702378550646	2.44844828508209	3.56192455759162	1.9730393718827	0.878237581402545	0.177800049452418	2.52326635366	3.77645783043814	2.68575233188124	1.49243802069728	0.240669294231658	3.23394361406038	3.1602279419507	2.37649113786178	1.12256935656926	0.247082353762032
8805	G	urban	s6-ant3	389	2.69152679952869	3.04463054451144	2.0000222590913	0.970014148844949	0.188499229298056	3.03968149605711	3.22028539039189	2.07366027182874	1.12947920765943	0.231225138640132	3.19114539103043	2.87879937333473	2.02791217755084	0.991921027020015	0.338643654174453	2.39646216225501	2.83620624727035	1.79440605503327	1.02370201924422	0.221053641160474	2.00676554485577	3.07445119067992	1.35218188322157	0.649703113636585	0.17933223312897	1.33333356764291	1.96571926185207	1.17999031973837	0.502304122592174	0.149923044696654	2.18570970678902	3.23354151722527	1.82965040103954	0.884533824348257	0.178413072951901	2.55712017349013	3.49036094695526	2.9859518475492	1.50525929554507	0.239859893450425	2.5811022695205	3.78449063780921	3.12951671364661	1.4934133014587	0.304315976199727
8806	G	green	s1-rest1	183	2.83978369633993	1.42049925113047	0.645760885244766	0.412810527024471	0.243976744433836	2.66260675832534	1.32347603138277	0.708957439716698	1.71903963964721	0.953047229680152	2.06042029456131	0.978401799806984	0.415902381549681	0.305092440902674	0.175554924650811	1.62441986293163	0.860403835647837	0.466688095008328	0.342269113559112	0.321903663766888	2.27165835654683	0.963974711531922	0.571216304922897	2.41013712213417	1.41093120747758	1.91964888265915	0.800228342683065	0.437592181417436	0.240000648861865	0.146032373131541	0.908078566371604	0.521078270008774	0.302374858126862	0.198203913182813	0.139550552903228	0.984497865234006	0.703460486347273	0.369317369552533	0.245845784342867	0.162766392880494	1.01682498443194	0.783946874225233	0.417358890762	0.283992880695405	0.175685799722316
8806	G	green	s2-ant1	388	NA	NA	NA	NA	NA	NA	NA	NA	NA	NA	2.03064443174108	0.971192087364847	0.54915996367078	0.88177523419412	0.648504722157489	NA	NA	NA	NA	NA	NA	NA	NA	NA	NA	1.84251351255331	0.860575168461122	0.500976173805501	0.28683045302133	0.247027296419004	0.841647822001534	0.534417994366091	0.305534669746033	0.221196640436683	0.223789385893916	1.35955904174813	0.862483856574371	0.511060367503863	2.80695880681337	1.80104330384156	1.52795370601884	1.01306160446009	0.610721961404262	2.42601434739831	1.52425533989422
8806	G	green	s3-rest2	182	2.90006697231256	1.55998168537985	0.560909067393366	0.403087851237398	0.227265402054959	2.45619903472852	1.51461481824196	0.671057610472278	0.487493872164363	0.382624621317346	1.77709682145142	1.03377525706637	0.468488097382839	0.304470202882225	0.184468209102078	1.69122110154758	0.913646750798394	0.459249494376151	0.317746205681535	0.277325068943248	2.1777238787146	1.10394177731478	0.546476972134257	0.456336804812554	0.294931221278597	1.42847214353163	0.65958123906733	0.37839559880433	0.209971930024029	0.138055256806162	1.15734616795702	0.581554213799381	0.280007350106368	0.170622062192768	0.116041410860563	1.36842780129933	0.918244218652741	0.389087887181044	0.249571693217941	0.163159517304064	1.3872401234357	1.00646576578049	0.448095304839397	0.282871796332338	0.166528555842318
8806	G	green	s4-ant2	387	2.96736253428334	1.84992495168351	0.988599041709889	0.625355039015205	0.409471342799168	2.82654601056056	1.84793599493496	0.954598762587872	1.079599614945	0.752703242566892	2.51165361274301	1.52050149306073	0.808175206520715	0.454798300809121	0.303929778821213	2.5091778683752	1.43038808742943	0.789535135162443	0.674023447935442	0.511305395753264	2.70301049029368	1.55889980294361	0.938761913703981	1.22271017198711	0.783668433784387	1.69624768970941	0.793738175154117	0.438123489246776	0.259342551024705	0.175697446104029	1.78149514449338	0.888343172269479	0.463931728551702	0.278859142512979	0.19099622465496	2.09971229598885	1.30350511243699	0.629364687336103	0.413960426102931	0.280044722176875	1.9957025060889	1.33186784613118	0.67053262245068	0.410291190629618	0.282399883238371
8806	G	green	s5-rest3	179	3.02151471072453	1.6133516484861	0.807329682272284	0.48616443872312	0.243923262325348	2.81722077201273	1.55326074148976	0.86444715079333	0.623162715683288	0.354997844158004	2.54146493150869	1.4655265652056	0.771924508586237	0.429578846913267	0.22157020473463	2.49145326934683	1.13864168403821	0.70203148528857	0.422952268478997	0.265827001168801	2.9964066056426	1.36854450639757	0.881342941180426	0.51333820761981	0.26203235429127	1.67101788508861	0.747100059409689	0.418004888523506	0.256303533751124	0.14365358270588	1.58118675518272	0.719621919092525	0.391555964305834	0.23096089200688	0.12672155855227	1.98268984500636	1.00384848226262	0.601846862022884	0.331655451170642	0.162865075373249	1.95020529907588	1.10462517598887	0.643019260667225	0.344310440239752	0.164672753671356
8806	G	green	s6-ant3	386	3.23894721485936	1.92169324705984	0.937533710977555	1.46567916046223	0.980511338374241	3.55895517150682	1.82632355133145	1.04155853920577	3.93327262826698	2.58480763073717	2.55718909267945	1.63099760865979	0.854367700206837	0.506582447391886	0.49135929831978	2.49233071408492	1.60597083394328	0.906278505678046	0.864345711224882	0.845633138815382	3.1541707631864	3.49868262842361	0.811335595004075	0.482111665894279	0.369629697365818	1.67650671026128	0.78472201692648	0.465837759835241	0.284186488522621	0.277240564104226	1.54315183168647	0.815468980014286	0.49909331773841	0.300867093278431	0.299209673348183	1.88439065150599	1.23645469630461	0.70949519302897	0.427966322833025	0.475734916866922	1.93536907707444	1.42417852743642	0.806178205462558	0.471855834276948	0.471801672338234
8806	G	urban	s1-rest1	184	1.68368621971686	1.01190357779867	0.511528800315178	0.302027096970018	0.172388389911854	3.70732387542633	2.53473785633555	1.55699345309153	0.890060700322108	0.458741621017348	0.9786124525928	0.748382889943578	0.395929018013827	0.236832383378535	0.137735705963251	1.17951385310123	0.672238588674492	0.432692483325698	0.395712988262836	0.338404123199878	0.053110188985854	0.0438664123060985	0.0344212662600317	0.0358703695233572	0.0511698816694245	0.456157314471411	0.343220536415415	0.228636210274409	0.155916728895145	0.103546683103725	0.556657941304519	0.414888826023059	0.258435766354799	0.166800539218583	0.102772745429122	0.82607288521197	0.874305859980008	0.468207447523313	0.255144080705547	0.130491500106339	0.95068521011926	1.03192992054436	0.558643306622162	0.287739531514175	0.152286549260174
8806	G	urban	s2-ant1	384	1.58747745084915	0.843783224673605	0.458021645757919	0.297052891470099	0.192581997985478	2.95949761781845	1.84651737790455	1.17574471874316	0.681874503143079	0.386234827025394	1.06940927239198	0.621795764787776	0.386444928842791	0.242147577570996	0.151352394941886	1.0095647451762	0.571097431819153	0.337790152200846	0.287571567189598	0.248638844119042	0.0643184758264436	0.0591838878638949	0.0457153396824242	0.0604735342614742	0.0750154871623678	0.446901459401205	0.379726784242961	0.31085842122828	0.219791711709752	0.189301631206136	0.472715008658162	0.432402190709014	0.280643963822874	0.184253774151751	0.134419502456717	0.70476659270292	0.90703144266038	0.478262873385093	0.284017275909497	0.173803524392297	0.828440829276066	1.02366832378553	0.57702778905203	0.338438074263467	0.216485704604233
8806	G	urban	s3-rest2	177	1.73981643278219	0.79961807861564	0.387200680553251	0.252957545174823	0.148759450880311	2.05826219389232	0.940313784704235	0.498271460208707	0.312713893204756	0.18402187740211	1.04075468362676	0.583963444325068	0.309429731686025	0.205721833596169	0.121356687676202	1.12107937143235	0.531523479849315	0.384463144265656	0.476174855602654	0.421326831912826	0.197482944677149	0.102208689033145	0.0615116444704644	0.0583796165297677	0.0850134133374506	0.524966501919313	0.309623021247523	0.200575805266241	0.138834786597562	0.110076956009247	0.568997081953501	0.358587358383963	0.236178642809897	0.145987786040135	0.0928854280619879	0.793697520932436	0.683078338469572	0.411184036181196	0.219092879710702	0.116994049736711	0.967853985693753	0.875491910391447	0.51132864375091	0.275068569286371	0.141458129492953
8806	G	urban	s4-ant2	383	1.72708567226067	0.872826437672706	0.531538959958499	0.445062083417601	0.316158576919798	1.7157329866363	0.944530374661344	0.522501486589163	0.436060263081157	0.334641398889364	1.05085867314393	0.658189503743335	0.43537452747965	0.369799112892479	0.257089854976338	0.766150223719394	0.521752537904487	0.383632128650059	0.445458305983211	0.396589335220186	0.0475336377468496	0.0418510739770167	0.0339935058909874	0.0432148272184251	0.0591274018004149	0.46120232024146	0.406766532199356	0.446975599451581	0.498192710107195	0.418708109482392	0.44973395851795	0.448821503052668	0.312160602656116	0.286001883250367	0.239450419615008	0.609458381184998	0.890622802642157	0.505439230406045	0.387163528588634	0.28742886262461	0.765493190218293	1.03628051767165	0.676097309206905	0.525878749682079	0.391218861019102
8806	G	urban	s5-rest3	181	1.54911544745235	0.814202311295971	0.399274370191235	0.273044423231484	0.187633366686122	1.67363492903246	0.791382933876712	0.402287570885261	0.283637385888787	0.228482778003291	1.06066105840082	0.578986694573742	0.309313385803707	0.18578759973915	0.109389573725888	0.871917173963728	0.448760625917662	0.317382546959852	0.34240692669563	0.326586458784059	0.224820024017567	0.161530651429068	0.0980562391082144	0.0736648152716456	0.141733021060219	0.553411428844651	0.332659233553657	0.212917444865362	0.172394225225501	0.144388207118913	0.581252913093779	0.362160548448914	0.214912928093439	0.152048992668349	0.119367410952864	0.757103359992386	0.599984838363754	0.350517904425334	0.206391979066607	0.133602747970647	0.967096476459018	0.787810106777804	0.492908736599221	0.259316395934109	0.185996900849735
8806	G	urban	s6-ant3	388	1.74034520535795	0.80695582913426	0.510574247922736	0.359736071385188	0.261572879425689	2.02834312872466	0.955572986812916	0.491234987363379	0.354950636196876	0.25274224223077	1.24405931155654	0.676976791898349	0.470928693365608	0.298076377322983	0.200288650952663	1.03767834060251	0.548656123639536	0.374350112911369	0.369850204951474	0.358262112366461	0.067895194743095	0.0564965867406872	0.0469116055989526	0.0581891542806464	0.0699776405438048	0.462605498830673	0.369343820863122	0.334657543801992	0.304477878731289	0.247363462077198	0.456280692159904	0.414644568559399	0.279843135559455	0.218100976188628	0.168061684325308	0.585822533295028	0.799136075410373	0.454991851216067	0.291289351787269	0.19954607184505	0.757123287557312	0.93093430530551	0.61319565768392	0.400991601206684	0.273573625187828
8807	G	green	s1-rest1	189	2.162822293673	0.940227409920237	0.692826927408257	0.563552141883337	0.507057340328316	2.23714073925625	0.92096741015173	0.797454557562341	0.670692556669131	0.687402424477572	1.74208225600853	0.609478447581186	0.386206563201197	0.270746805981595	0.235289438432492	2.04932679062933	0.774049166211059	0.742155050131538	0.723159953108307	0.815688965661493	0.669081268083585	0.46764988384792	0.553271874862796	0.602630411062033	0.691192162425947	0.598737259981107	0.414558673259598	0.376779446792718	0.30651664310011	0.302569486243712	0.65307412969032	0.394565765282182	0.315373475083639	0.246442850101306	0.227570043141386	1.0581320998861	0.46032286685901	0.355648823037064	0.256698964992014	0.24606444992021	1.95347144782513	0.817217207427807	0.649134176394821	0.489207955640236	0.451455324638539
8807	G	green	s2-ant1	387	2.07288653951553	0.8789801241384	0.529196939843076	0.413373042221593	0.335260677388354	2.39157948190428	0.85371813945631	0.62461361419749	0.531692982633797	0.535000617597226	1.3439225873309	0.528147292842378	0.344749310789562	0.25577302909626	0.229640675636391	1.90973853928931	0.746854690515244	0.535134070640983	0.470712174446528	0.47708329707547	0.741225313044217	0.461942376796079	0.502588753023044	0.457207142328278	0.517144471113297	0.728542447612341	0.472724549199217	0.37309295512875	0.295611833198411	0.269009111554098	0.73645089261239	0.461719367739369	0.334888869297368	0.253767425373562	0.222186230269919	0.741986786850322	0.479295078500309	0.379681182429729	0.27806470523825	0.268351786549742	1.6346055496805	0.844846097150678	0.669216017077531	0.495059202945519	0.438321448573027
8807	G	green	s3-rest2	182	1.74683708754401	0.860604071602227	0.601302774554991	0.423392630626801	0.312384606506676	2.05275613688162	0.811324155932939	0.550409812930702	0.402729312952952	0.299815038474253	1.41466631799483	0.557318021543415	0.335164323209408	0.22562532010215	0.154664446149289	1.83134247826235	0.672366528679891	0.442153789292952	0.351188951383459	0.28483440157231	0.763004126890277	0.381838897779134	0.313847538434443	0.23766008523565	0.214739415472219	0.671373981456311	0.390784724384597	0.311601366158948	0.226875601449613	0.181223381652561	0.642119372353575	0.355709091511023	0.272697272016223	0.18634245310182	0.129105126304656	0.65578757852838	0.442643686897405	0.380886976806829	0.243779846497459	0.162922975193172	1.29313653800788	0.798796230583401	0.718956615743764	0.458359687140798	0.303537051575602
8807	G	green	s4-ant2	386	2.3000313095723	0.850764060477585	0.551081952172403	0.48470875705485	0.418655584278663	2.42201918457973	0.807543962467827	0.641211943453032	0.600188935092495	0.590740239286275	1.46556344604738	0.492860367712564	0.317720236611331	0.26987833032007	0.2536780492486	2.12717889838474	0.661672760453021	0.558685468461021	0.588318701276453	0.576176813991464	0.634923553493994	0.403938741152807	0.540950884883316	0.668336844061045	0.746270240959616	0.56182113088214	0.373939801739927	0.346620454376312	0.323143409928808	0.317999873521977	0.515181089278208	0.38014776950177	0.299740732202698	0.253932643104422	0.252853447321461	0.606558788824227	0.448393007882295	0.376427417587012	0.30237012955009	0.311749429681292	1.00789471634249	0.717452956944229	0.669030135571109	0.535015742251874	0.502567902655077
8807	G	green	s5-rest3	180	1.90558052552622	0.866057766392049	0.726211361015628	0.553775924136921	0.404165503604298	2.02397818865643	0.894697948473642	0.682109682289149	0.562759008511364	0.438058264285669	1.38223283038722	0.558691160527829	0.354131843406404	0.256529405712209	0.197216219246374	2.07273882170595	0.742357821484941	0.543555653861792	0.547290763534012	0.508180638448241	0.696998916964294	0.476022644112442	0.439079366490592	0.37834826776277	0.312379327132637	0.745984557778634	0.442602323798943	0.375330853235007	0.26702764336085	0.204586925531694	0.540953477441829	0.404724726266924	0.345873190108626	0.237775647619705	0.16624345583779	0.840787786763195	0.617302786598618	0.525072365208157	0.325495124477726	0.244219462437624	1.40725375362635	1.01402762132426	0.921728015758397	0.573749068464816	0.444526932855215
8807	G	green	s6-ant3	386	1.93346640354692	0.768310938723632	0.550352525259358	0.52726033399845	0.504918607254261	1.99383014970177	0.872013921977863	0.816503409097079	0.850810417035087	0.933730910816671	1.25297889263067	0.491133513167968	0.360615808026517	0.339195041202714	0.34310854810974	2.21491441546863	0.766206584344756	0.828433579861523	0.961473563998392	1.02120771139313	0.620609123719151	0.467560057828094	0.779199353504455	0.993170806224204	1.11340961808422	0.68020597378449	0.456476028465997	0.429641799076998	0.419323260155708	0.419769556932131	0.544333520867595	0.390608580931685	0.337867736538859	0.316481818440739	0.315924776102521	0.80304000289939	0.556348389315485	0.469911178280966	0.406815668892499	0.414823779322439	1.16813971093209	0.862624087809456	0.751916524681639	0.62748191475617	0.618375676632843
8807	G	urban	s1-rest1	183	2.0865614177509	1.18488837847994	0.863761504148189	0.619883095273699	0.497686336533608	1.47665195327622	0.947498588580634	0.59707726560483	0.506628434619106	0.565976109764823	1.27721992130924	0.589122580594568	0.485699063430891	0.405884657570796	0.378675004738595	1.09558130872514	0.591769012643223	0.464635598066253	0.454410685275035	0.489914467830123	2.86247634468806	1.82117855512169	0.929115128160556	0.528117752392546	0.358139166779845	1.23130127806784	0.784036251126593	0.590506429295082	0.404931738069668	0.361014435937063	0.844735168919809	0.531763979838246	0.343777506038651	0.214868740721695	0.170877637421345	0.72482093066696	0.398943980794833	0.289722046348189	0.171623027851373	0.136691871883884	0.468337445795368	0.232526272682459	0.107886488231708	0.0744393070665134	0.0664272413818366
8807	G	urban	s2-ant1	383	2.26447330004456	1.19961533882014	0.696619889090372	0.494092669388858	0.356242237337142	1.1522329503146	0.694138792394332	0.500341499979195	0.416893022174451	0.430293283632784	0.963114710441135	0.453844264293668	0.325258301286122	0.27852293430535	0.289147918931053	0.700613827069182	0.437171068121712	0.377828938647813	0.38992655732105	0.387066776137599	2.48640104515571	1.44682146179167	0.894290368065261	0.480395752749681	0.307274009111473	0.77340881984482	0.435002945485837	0.354909516237318	0.21759584597931	0.229748470120629	0.569111865643784	0.319325826286626	0.245308110767399	0.153329889153019	0.142936079499659	0.208707851778052	0.130458021626302	0.108503558914522	0.0759856909208876	0.0644825928455287	0.126306534292731	0.0649590457731296	0.0483543743535558	0.0559893579589237	0.0551260523936411
8807	G	urban	s3-rest2	179	2.05602671962808	1.51876189910701	1.03742580732743	0.811242091908104	0.577922153065768	1.44233217660958	0.960652840835635	0.533549453535425	0.363166074263067	0.251171610807899	1.32327646896694	0.680576243805801	0.468911704368391	0.272430451048597	0.207307369137801	1.24120856814245	0.624577489343301	0.379681354464413	0.257866610244747	0.205571433755831	2.7158299883863	1.97019851087746	1.12608703650491	0.596310792834801	0.408139534571484	1.36794692865235	0.921674914625884	0.612786663219304	0.32887046700287	0.247518157884808	1.49607227429108	0.87396686053622	0.614578196781138	0.292473636449571	0.145288914749418	0.932765274653789	0.54529710164907	0.305632225569255	0.175928425482558	0.105587696288217	0.323950268732606	0.117016122348909	0.0524573661782006	0.0592454743810411	0.0624994322126796
8807	G	urban	s4-ant2	384	2.37521387023265	1.07844007839832	0.714045724837315	0.620259461644292	0.576230004230529	1.36502760256687	0.870483769121273	0.62719170147633	0.562489183955553	0.68290021615856	1.23174898192989	0.578782243274088	0.482672706407819	0.470686897728919	0.566652339371555	0.959867660837899	0.554490179754945	0.441637606175553	0.562670255901707	0.599149999598318	2.54618579302609	1.69314561121971	1.1236941145181	0.734289367725415	0.501276988915603	1.0016804012285	0.724522642506922	0.460581458288547	0.34830301445286	0.349012648695277	1.3727122886039	0.697130259327531	0.49571164595438	0.272816599072727	0.214005123334395	0.45747134833352	0.28870152771337	0.205623120003323	0.126489676190622	0.10488213553134	0.185319541196867	0.0862677546946571	0.0522271413634856	0.0746975290907768	0.0768730125400736
8807	G	urban	s5-rest3	179	2.27747560209551	1.39007764374182	1.05092445797258	0.760325809567902	0.593116931077151	1.47080328890507	1.01312761078602	0.710216914814816	0.422956054307668	0.458664560246939	1.21671494422737	0.745910146928933	0.551410890282987	0.418432806185664	0.38230243981482	1.06796751413366	0.555762455808946	0.47287708631111	0.374969723824179	0.287414333281494	2.45082980060838	1.45420245011515	0.984296307630233	0.470746290636464	0.275538256553238	1.24586808555659	0.859330589828363	0.76949993508002	0.452391050318066	0.363615431756249	1.55529160131896	0.962587568637366	0.68373885138081	0.302557748180055	0.187766808990931	0.729351909802731	0.403523017643361	0.298518422634025	0.171070542479113	0.118125499518881	0.659617804952257	0.165178890128307	0.0927856776935823	0.0694097686780745	0.0551842034358493
8807	G	urban	s6-ant3	387	1.88950121748961	0.879206339377992	0.605658024504436	0.437728092285735	0.327952864904295	1.10073671579583	0.682638974348587	0.524812628898255	0.481694836940822	0.481755722485436	0.813611816842049	0.456380232051257	0.373700390228521	0.356719685329558	0.33561230937178	0.692337959149267	0.433956858352059	0.351122145458735	0.461671703172471	0.404192430242936	2.74449230189343	1.87734536859452	1.20720726066435	0.662504686927677	0.407313752439223	0.81606483862188	0.481533484747385	0.352912159620413	0.215006548640721	0.195377257695479	0.753355965631098	0.433035392305444	0.322347723470823	0.174069933483012	0.135192153000731	0.312096240329793	0.199020617832529	0.172126491119661	0.10416793889615	0.0798850405254629	0.138063004273582	0.0723831274494147	0.049025746925946	0.0587564606868797	0.0638353964453075
8808	G	green	s1-rest1	190	2.91814675792379	3.05749217922565	0.750751571464594	0.489499194460136	0.254061255501494	3.12963550191148	2.53845342902051	0.78669027395935	0.4364542774713	0.254937300226932	2.34027298980282	2.84363988335294	0.736216832719725	0.500830456309725	0.220841499771276	2.12650093881432	2.15447955967692	0.555673811145599	0.406076743503506	0.227750412700349	0.996431240192511	1.46933235986307	0.722072177934228	0.657797777766166	0.560917036800153	1.01679395744197	1.42797600292942	0.414381948028596	0.292635485381672	0.20274363884757	1.43054313189497	2.67712486757104	0.740893949481317	0.385440632651834	0.21581101868648	2.58497605108556	3.63636511134561	1.54478064690339	0.655450110838175	0.311051588042671	2.33285560306032	3.25914033528442	1.18749132022466	0.598938351658843	0.321983067207152
8808	G	green	s2-ant1	387	3.03167777284246	2.48520556558352	0.724330894355202	0.411958080448284	0.240950929972736	2.73942112766539	2.05061402349376	0.706852100058083	0.399903110087223	0.281733704585179	2.52894179682341	2.31716985906656	0.718494277672347	0.412682346175916	0.201655698789782	2.06898590631169	1.78077693698327	0.564370256833894	0.348364222095531	0.221280757000587	1.48107337048329	1.55951544447859	0.979314125672183	0.982011755891139	0.743785406734124	1.56093249215736	1.38745805833502	0.502761825758872	0.260653427190037	0.162214403910258	1.66956097618767	2.5664026710699	0.74656244007485	0.335624210232676	0.191099270940713	2.62652900165331	3.35276512814302	1.47346008220959	0.553869871865439	0.289495462970906	2.41927191815546	3.00042188220216	1.12246073872659	0.486889850367197	0.263094511466733
8808	G	green	s3-rest2	179	3.07042261083182	2.84467196535763	0.769447951389054	0.417987629920374	0.241282809041968	3.07931858663083	2.29685609296882	0.671005529103067	0.385848742820083	0.251770901590438	2.66587962524459	2.53769827532594	0.642969100641929	0.413947068187271	0.21893018939824	2.23673333225026	2.0189570074652	0.519764734585544	0.384674542694514	0.231311514992809	1.69436248010515	1.70293027758175	0.853994084989313	0.886236128758554	0.70659589600302	1.39442444343257	1.32353710487038	0.405269944301472	0.277754809393229	0.216873731802344	1.53848878680955	2.51086714170745	0.734810728686938	0.337178244789165	0.211421798841001	2.63218129731452	3.43255332566718	1.26397088645551	0.538583936793892	0.277111714539674	2.53384014059176	3.35772318427415	0.950246251374721	0.526987913219715	0.313008074205149
8808	G	green	s4-ant2	385	3.21820415913984	2.39533059977315	0.792454523146038	0.407466514250112	0.247849606157149	3.03713982338048	2.16065428296708	0.693199191476519	0.447668692274625	0.306965800375055	2.41778218303759	2.24907151087948	0.758948704737003	0.407206831616736	0.201260303957375	2.27028367460397	1.74279388317943	0.568175470958904	0.328629296689165	0.197972654746815	1.80635740220083	1.68735020575866	1.22345903421931	1.07320468879179	0.866307785224553	1.34591729032114	1.35177766127689	0.426454001480042	0.260903834987241	0.186195021828702	1.69082186625098	2.43652413303534	0.717751571000886	0.364113572309381	0.217879269596869	2.62663235721675	3.21265993025343	1.28364656218908	0.550421975034591	0.264081924231997	2.56275330680643	3.0002642702879	1.05771611766118	0.46498039035905	0.243468266480759
8808	G	green	s5-rest3	184	3.29581233161574	2.91036830986861	0.789441524274722	0.542990359559389	0.464223448619176	3.1577493226845	2.44037492271112	0.756085841792921	0.558361098735774	0.463131149305597	2.49659855365898	2.55886508196853	0.665309083008248	0.514654579257644	0.419255596417956	2.44783451749338	2.08963274948331	0.548030808018168	0.444687271886719	0.389586280633771	1.97153069462287	1.791387055716	0.957929266868404	0.953539156719859	0.868269372433388	1.32179018809379	1.39009310673206	0.728232777986062	0.879030417999508	0.958702190016401	1.68323723818285	2.51811656959927	0.874718702630192	0.534703931417087	0.454918920306597	2.70510977456315	3.58381483301217	1.45074598398031	0.714314459932781	0.597005360848111	2.71397052174422	3.13668310852969	1.17923916325533	0.80306776865887	0.738756635016317
8808	G	green	s6-ant3	387	3.00536891866281	2.50105299680687	0.761925252641304	0.385240065659671	0.216401911945201	3.11768872267516	2.06634735840719	0.664187056975665	0.376597701164189	0.259195356005695	2.46804884797397	2.40415902951254	0.655744216246024	0.372050123564032	0.198672115149793	2.27429426675053	1.86107943156674	0.522427714973391	0.308827831210062	0.204559870908435	1.89615265757042	1.72718134651987	0.935593228858346	0.69477880385771	0.533631527286392	1.1239109431714	1.21903161766588	0.387318152412954	0.229093024657167	0.145256542352164	1.51204568434095	2.42950481792481	0.728056194572734	0.316890250392323	0.172237916052455	2.54427379972037	3.21491529589793	1.39452738311936	0.561839233235783	0.2733907896489	2.49044668838935	3.0842985030802	1.00765738620204	0.471279838302046	0.260338527364893
8808	G	urban	s1-rest1	182	3.22730408773926	3.3523360438839	0.76940634174668	0.493053057219827	0.265926281774773	2.81384133988272	3.04946251021061	0.9437234662765	0.666875771692051	0.377948688431148	2.21300594788474	2.92971229952524	0.814060161157554	0.48593486857401	0.257244966446281	2.12566394932646	2.3699724854395	0.582751962925528	0.424991191041449	0.298903716693685	1.4372102602571	1.92338274806577	0.537368009085729	0.311006898728004	0.236033835512006	1.12952290403887	1.25638181261208	0.524816977126298	0.487335823522489	0.697437581493095	1.71489717806931	2.50407958922474	0.738442496733102	0.447694433091603	0.368375219219652	2.60735078488537	3.56827928288504	1.4482974241346	0.658150706073921	0.364493506958605	2.52075510676763	3.36712197599566	0.982568702568632	0.588809357886206	0.325820343741836
8808	G	urban	s2-ant1	384	2.96858083637839	2.68402355036768	0.744259721512621	0.50113059768326	0.204282685226266	2.81375678602547	2.48401182161598	0.665784730853181	0.482557789682561	0.255252490206328	2.47592615915255	2.58773214329841	0.740974461912969	0.440896243346611	0.206967448798358	2.01315276824369	2.02448915960041	0.583053865408753	0.371730653807745	0.227540135511179	1.36472148275297	1.58445889161719	0.413845556468113	0.244863978270818	0.159218292610939	1.26634939454623	1.34500311615135	0.45121641085679	0.291502698587604	0.183951822464202	1.75736318907971	2.35444505248295	0.73617928269794	0.369934684223859	0.229144234191906	2.7383207301004	3.14283618712718	1.43262721028014	0.569927789181073	0.330627204562924	2.79230186207498	2.97139697718391	1.16282892433631	0.477891257695524	0.23461813014376
8808	G	urban	s3-rest2	177	3.09603169721825	2.62665040858314	0.740157398536438	0.369201915184821	0.21750702986155	2.65776545333397	2.24578704278608	0.649866000104438	0.498099476047938	0.297920143897567	2.33329611613305	2.42405733755832	0.66894323060578	0.429153897188221	0.214460903246119	2.00522335412348	2.22179233968148	0.524968131335214	0.443575418477823	0.288210514668539	1.32724730939812	1.58216799688592	0.439284003444435	0.410512730302786	0.257204343543098	1.32531310649835	1.56958540153763	0.455377679072295	0.282571153492884	0.15294606172303	1.67911812966748	2.63948354591497	0.766422861164862	0.459331794702925	0.306520613846424	2.35733251125774	3.21262621189494	1.17749293803475	0.545084823297872	0.236631183455764	2.47473856267259	3.03400419496414	1.01336553885151	0.511620729589241	0.217599314217817
8808	G	urban	s4-ant2	386	3.25045264895191	2.42809851797606	0.953603649388283	0.466142885379321	0.249772734662332	3.11782115498043	2.34258006305684	0.786949942126387	0.494127137388534	0.344187100876176	2.69057732479977	2.36693307040519	0.747023066377611	0.443231808281292	0.209923701508493	2.28222968767868	1.93088135428649	0.629747976478071	0.396584687197843	0.256291378500624	1.47269648222103	1.51575324996369	0.481406062673241	0.269530814956117	0.186909331621562	1.52524463802015	1.55685651784719	0.500669853429708	0.275234917288595	0.147888259498418	1.9564818142681	2.53350873663435	0.810232189524873	0.464225212113857	0.288464714602376	2.44190660135177	3.32374769474399	1.37864087178987	0.664457267089094	0.347151071214712	2.82459375609546	3.04424263934189	1.24968429161429	0.565176109682108	0.269306644222653
8808	G	urban	s5-rest3	176	3.04921795245567	2.52878281383276	0.709187673682126	0.499711888135051	0.228173346403552	3.41449492313941	2.85697704219031	0.780587647197366	0.58562755586319	0.344635942383336	2.87963582514082	2.56385288594701	0.763748220664691	0.498851582968773	0.225668843329096	2.19742645087937	1.86035553235812	0.596525015783842	0.372141589721628	0.222915402306654	1.25960998066983	1.43085392827666	0.443147066715213	0.279288183151432	0.21070837471597	1.1741147323023	1.31651847343758	0.425990356016086	0.266267293117963	0.163728886276387	1.67875323390544	2.42977570298869	0.803408005526175	0.424174898274921	0.270808709619633	2.3334274888395	3.48496427947367	1.44153883489247	0.573680455905146	0.293779936843614	2.61831453009913	3.35150980858267	0.993963133740466	0.483313081573299	0.225139835639967
8808	G	urban	s6-ant3	388	3.00851177371393	2.42214862231301	0.892818701999255	0.5080751936653	0.262827327648474	3.08186038769966	2.13066176323609	0.799727683800604	0.600770247035697	0.351542657654961	2.42548625682854	2.37250300942269	0.813428853761429	0.429933711004471	0.217885622882623	2.2343360666122	1.98401789496483	0.65710303209435	0.41319655583776	0.272747115543892	1.32463373513817	1.52139338397976	0.472292564694707	0.268993752925537	0.173649572306571	1.2053391387781	1.41501285149096	0.492044559388256	0.257171999512701	0.148762587283091	1.70561711865362	2.50302229535507	0.85757541432009	0.41967501017109	0.260481941013887	2.76251345757916	2.97510872485582	1.50713939251279	0.647887382460763	0.335895886255443	2.83498254956039	2.73188598148418	1.3716910568857	0.593337224977954	0.314408456930567
8809	G	green	s1-rest1	180	2.09372152709081	1.26105565601878	0.72730308375643	0.467443879567017	0.27987013243878	3.3920073923128	1.13736657371933	0.746890342031561	0.612590777355682	0.445556856983849	2.05876563256396	0.782626652901427	0.450101593511259	0.268331714775353	0.148142818970442	2.33993576044109	0.859523319638082	0.636851841108345	0.941963451193817	0.748146764430636	0.925435075763247	0.59121651499357	0.507124602279665	0.687472516223368	0.624497255987951	0.773238705293859	0.365935540334664	0.266955064741056	0.233649959229062	0.18872712222266	0.787633404644481	0.639672446903963	0.435182631544509	0.275977051788256	0.163239768435502	1.3739700693867	1.36597101580442	1.00215544341845	0.557456182500567	0.298360617495338	1.13327238635421	0.973918704784243	0.718330097765066	0.415199483894443	0.433081155034104
8809	G	green	s2-ant1	384	1.41030593407091	1.12938831883141	0.620645504818277	0.357219454086391	0.219366906735035	1.7844629869628	0.825472668253677	0.498034522461255	0.303404555247886	0.206136488246591	1.18517184495049	0.832577462709015	0.457548318900051	0.236008291035849	0.120288252065057	1.3320872315354	0.651497691078224	0.480703800371205	0.342329520041976	0.252932581531091	0.81793326203194	0.673770137101079	0.431071380937454	0.376477884791726	0.33013123664737	0.477204867235099	0.31883592016918	0.257209779182523	0.175518314783714	0.131734010535825	0.667346102611506	0.861853481632673	0.451524965313127	0.229473214333864	0.118723495930727	1.21316499530118	1.77718856135916	1.04415125855305	0.458331351557174	0.195746667952101	1.13355179956204	1.36403595666469	0.81622640976271	0.339216213670271	0.230807123108165
8809	G	green	s3-rest2	176	2.47121338499046	1.26967975557037	1.55282710911833	1.86151519234498	1.67681939233576	2.46887849097366	1.15165041783568	1.56700041352304	2.04085375454398	2.01151235599051	2.29038294530849	0.862338560872348	0.860117126360548	1.05088070996907	0.911226397980566	2.55373584755401	0.984161278928939	1.56464177749982	2.83238011610939	2.24704268907524	0.821997015427482	0.795402583190357	1.62486844367892	2.56812174304137	2.73252857546085	0.602905646086996	0.404015616884151	0.775316890675615	1.19422324521637	1.16044583019309	0.742861873102741	0.764098418673349	0.864997890650597	1.06049823252825	0.955965162009791	1.32848397463239	1.59876314347326	1.600951865489	1.71656638862587	1.44901629952928	1.16517471671501	1.2200669220763	1.17513585381732	1.13274251800773	1.09558191816402
8809	G	green	s4-ant2	388	1.39204392363876	1.03219326054131	0.693964086168284	0.396096455484887	0.263626162128599	1.51081269368604	0.70492503255831	0.513541756337576	0.328904344539517	0.207785893751203	0.976937332183189	0.743276653393647	0.511590247959843	0.254587673521798	0.135721475918813	1.11647396980054	0.595842251292268	0.494779470888025	0.427799061000492	0.272420049380017	0.665883816105237	0.549136573173906	0.495075163647132	0.537502422627518	0.478819394927665	0.4588527563389	0.329669000067326	0.27414233277247	0.204820975055141	0.140853167651848	0.624803664555872	0.855741613894037	0.526580683323426	0.251669194303742	0.127599819866386	1.06925083276658	1.73869422240181	1.17646966418894	0.496879099681577	0.211886803072076	0.861607691804702	1.17429988487204	0.833102925520299	0.347434202163386	0.201899271462495
8809	G	green	s5-rest3	185	1.52901032342542	1.02557054882178	0.640420855401412	0.416678219322289	0.277569118257699	1.79543405196654	1.0270832676284	0.707554630869953	0.584184203225442	0.431048172851254	1.32251609383125	0.78295497996471	0.500081611701564	0.305175244078698	0.204842562199315	1.33579894636785	0.673948016559041	0.543134313601284	0.810548405367718	0.769889552244663	0.68195142835641	0.550414943823969	0.503291716486962	0.699338337102774	0.625036938747685	0.470922239441558	0.316628622127331	0.292133689141427	0.234669192452908	0.21100780921821	0.635811600334845	0.699879300949087	0.492647385460344	0.290464716138038	0.174033905892817	1.17973677494344	1.51173834381164	1.16965098769687	0.550593679812097	0.304059477147828	0.951926032714785	1.06385276980556	0.837710627874898	0.379773350048833	0.298873648759052
8809	G	green	s6-ant3	389	1.27878707169848	0.956627668542249	0.700493069057375	0.436045915196311	0.271437057135902	1.55487458495454	0.841526185652362	0.6132243433905	0.503131946786359	0.309348354533844	0.817741741334993	0.717818325052856	0.518347557917794	0.294583257545266	0.150701564949125	0.88140597045998	0.60235040209893	0.56701071481883	0.842547591857242	0.53615643588919	0.612161058814279	0.519367350254225	0.429621244013545	0.724448109129767	0.536302101476332	0.420465777052832	0.342432719302445	0.281613508961282	0.194730225295332	0.136199665884387	0.59855528319664	0.928290114037804	0.497164223569872	0.265715776249344	0.132354558972671	1.08190430424021	1.69976126500574	1.15742713112845	0.561401311469744	0.289031424923011	0.990954990809748	1.19287195956988	0.893664799545771	0.452823115612201	0.553806037732691
8809	G	urban	s1-rest1	157	2.58468718076079	0.91508535200646	0.621192380589124	0.311616020068519	0.185173226776154	2.56273708338716	1.07024064219135	0.907250936896401	0.658986141583719	0.464658452491839	2.06012613706003	1.00180650597211	0.861534884273879	0.390677798357564	0.216709502954366	1.47808997822066	0.54524259807478	0.479682840137994	0.784322882164159	0.710656256505914	0.754583214786471	0.328298128701127	0.207429759426731	0.138783138381802	0.105740481895285	1.23837980672167	0.704012501957409	0.667748651663876	0.387775861497396	0.318278049675087	1.53496059128189	1.12989549513974	0.970125692271005	0.491034081099464	0.255626531258997	NA	NA	NA	NA	NA	0.703586486910108	0.277522811579125	0.194771526366372	0.101829992240146	0.0873267648111178
8809	G	urban	s2-ant1	387	1.70999188686901	0.967547545398594	0.609495183862273	0.27152207641316	0.144213116833706	1.59848836657986	1.0224803559396	0.759348515714461	0.359072339123026	0.193421621149783	1.69927269078453	1.35924243080185	0.951389843568289	0.379434379730659	0.155051043219999	1.01080539081954	0.529651583877279	0.400919419948518	0.26350437033776	0.162976299984632	0.716840418254235	0.3470747683829	0.227344378731684	0.137529933562262	0.0949669206219696	1.03507541180586	0.734809987234527	0.686535294679433	0.296725583644451	0.165211895777638	1.30081395999278	1.75611401230922	1.1166671174407	0.451267152913601	0.204140981960747	NA	NA	NA	NA	NA	0.399203106036344	0.29477545748165	0.193200483854662	0.919087743369875	0.405057239308914
8809	G	urban	s3-rest2	189	1.69543879794942	0.755472768164629	0.505959740452065	0.270472131392784	0.200204895755632	1.81713483676767	1.06767874445508	0.893493449210739	0.621699417626271	0.537112918768829	1.8854769315839	1.30147647498845	0.909203494760416	0.476785164870262	0.331614290660981	1.10483870423976	0.600243881209032	0.642754604957328	1.0030605312384	1.10838563111855	0.783894562791148	0.372801388781082	0.241702711024303	0.153204784242344	0.115234517635408	1.17235143405708	0.711435323754558	0.624551277272655	0.413003301042171	0.350001146427635	1.49207005405062	1.33149702677172	1.01841977552919	0.47172952855707	0.279086241428004	NA	NA	NA	NA	NA	0.406346064877835	0.258193486099509	0.173061709693083	0.0836182483215628	0.0717201826938521
8809	G	urban	s4-ant2	388	0.764848885369416	0.782635777701564	0.888379702613382	0.238240580524363	0.122716569345484	0.437238610532817	0.918992874629461	0.997973555828101	0.551678245834849	0.44957491038798	0.563120592735027	0.361328118481011	0.865281399085582	0.368685353221578	0.170178585091431	0.254747527680489	0.44828238046837	0.328476825084234	0.711802896396368	0.742429050592027	0.51990094567491	0.316386623620645	0.155656116540438	0.140991960147686	0.129691035006307	0.500872058958109	0.496897747932236	0.635513060031466	0.342267348849667	0.354553938192919	0.941069156289723	0.671339840609743	0.809188746668755	0.373504006756637	0.290668004736499	NA	NA	NA	NA	NA	0.0853745717238461	0.0592212473524619	0.178009549335941	0.0830667298650773	0.0703328243327992
8809	G	urban	s5-rest3	179	0.740275063331598	0.788243523160893	0.911917561023907	0.236673384772935	0.119549758963213	0.364160268707373	0.918809319075883	1.01389122674423	0.551197194963621	0.451324650422514	0.524656843774373	0.33383390142843	0.876024495330806	0.366722942101982	0.164018133034486	0.214115747491221	0.446619307458049	0.322113282764734	0.697629034969159	0.736169665739632	0.50826436424918	0.315513288059909	0.152215791577369	0.140528428143792	0.129592167408453	0.484804884797167	0.494185258248284	0.637791104823277	0.339359449133441	0.355428106876411	0.939988772386559	0.643544733186588	0.807424635029988	0.36876230250446	0.290827849322218	NA	NA	NA	NA	NA	0.0706858413256208	0.0511766633369824	0.179717800132883	0.0824777389741967	0.0684846167431808
8809	G	urban	s6-ant3	388	0.740275063331598	0.788243523160893	0.911917561023907	0.236673384772935	0.119549758963213	0.364160268707373	0.918809319075883	1.01389122674423	0.551197194963621	0.451324650422514	0.524656843774373	0.33383390142843	0.876024495330806	0.366722942101982	0.164018133034486	0.214115747491221	0.446619307458049	0.322113282764734	0.697629034969159	0.736169665739632	0.50826436424918	0.315513288059909	0.152215791577369	0.140528428143792	0.129592167408453	0.484804884797167	0.494185258248284	0.637791104823277	0.339359449133441	0.355428106876411	0.939988772386559	0.643544733186588	0.807424635029988	0.36876230250446	0.290827849322218	NA	NA	NA	NA	NA	0.0706858413256208	0.0511766633369824	0.179717800132883	0.0824777389741967	0.0684846167431808
8810	G	green	s1-rest1	184	2.34665491324368	1.16486037326302	0.860608253979565	0.937283936504123	0.696339008286336	1.9731038970695	0.955183704489465	0.8167472110546	0.923909258134482	0.744472926172515	1.03900255605288	0.657669154988331	0.637889546844066	0.626819770217015	0.486994316697656	1.94737330911468	1.10242763025361	0.896020266696909	1.02051908768035	0.92663002381513	1.41831820316952	0.879981766902724	1.27701903375498	2.03101501639382	2.04641917918967	0.444461996698931	0.339952729773298	0.462634291490337	0.354648176391361	0.279644061411314	0.461367797390451	0.40921981036614	0.627702273331814	0.505053937604668	0.367311708161119	0.753860519891155	0.866560273904543	1.28404651183136	0.77108665511004	0.514763808404994	0.775363877274186	1.04867036229548	1.94048439813978	0.88699415747861	0.574354954083889
8810	G	green	s2-ant1	385	1.84947713621086	1.21242674966387	0.9629008686823	0.664924292273915	0.443524433411734	1.2989272242301	0.6212451366793	0.550795618452155	0.456648726484169	0.385773382353298	1.00117596948282	0.6120677092666	0.568458794545131	0.407496696076826	0.299254233927965	1.79275459843215	1.06642406688182	0.894228126583654	0.76144831464571	0.655575799972893	0.897930105023452	0.526372990722626	0.639648910242449	0.661289223145678	0.753448153804237	0.481402846588506	0.324443499920583	0.376885711881026	0.292083194970327	0.225372529889582	0.450762557399695	0.341017473705006	0.416572404384737	0.298048886896328	0.231701315621783	0.780179126248073	0.719043079493555	0.840037632408463	0.489011192391299	0.334484501731779	0.8605106898518	0.864589243063144	1.21174044065787	0.578816118407885	0.365333249407771
8810	G	green	s3-rest2	180	2.02968643586117	1.64189708501666	0.984449660246741	0.62026821271116	0.35728659984327	1.44532960383139	0.836416955831176	0.578727396540127	0.426532433116001	0.353489178326071	1.2811462601329	1.12142208691703	0.68767411410497	0.425940007430162	0.278706503339708	1.31569022045818	0.913912184177677	0.634446744129559	0.528379063957485	0.53816600620409	0.617883527782714	0.608886913385653	0.670979154428818	0.682987307399837	0.734812264274155	0.419740812900071	0.433806708190873	0.453760819592411	0.273489133484826	0.197647760943093	0.522969610320288	0.477517806569331	0.512804420737071	0.290834242725141	0.196770821544834	0.726123553139793	1.29238809098311	1.05219047300992	0.542415833092116	0.301518548197529	0.845537681561	1.7069435792281	1.57468748996006	0.633846105343306	0.338352747795486
8810	G	green	s4-ant2	388	1.89821752265296	1.16036172475956	1.12428342898184	0.799539079469991	0.699504831848521	1.11462202258379	0.611136826063342	0.650702814698127	0.54592216485943	0.576492162261735	0.985156116849024	0.680296096312528	0.699737691208155	0.556632825097129	0.502750953813086	0.828903539661595	0.539251161795565	0.60442413263794	0.613977031215957	0.674045931896237	0.936976433444809	0.647604340557823	1.0365121922418	1.25327656907298	1.45052370838144	0.45073436122146	0.360687572876441	0.464203830564859	0.32810925411998	0.287652135921259	0.48766677637381	0.386447254452065	0.476317211585087	0.380106122165895	0.345387709878772	0.712553963316458	0.887574450621183	1.02769994351417	0.648188154553759	0.523392529638515	0.883827996859665	1.09201870334772	1.54808630293666	0.728087389266311	0.56513921442289
8810	G	green	s5-rest3	175	3.06518609784875	1.28390070895691	1.05126671330266	0.621788431414703	0.24606577813805	1.24021289063941	0.661072381189136	0.453674194513611	0.283716537397982	0.182123766392706	1.47803491831777	0.77711715880984	0.64314673000875	0.345707929395522	0.164129954141991	0.729132519565054	0.48445459714205	0.363769153976505	0.268969683651252	0.221142507663729	0.567714589849125	0.432797822693837	0.41615072205213	0.28995919902105	0.243884252942079	0.641905305865155	0.43594210621638	0.480857399266169	0.232204569104697	0.155134063163759	0.538852497745284	0.393339533414372	0.501981219893296	0.232993699783864	0.138396440343104	0.766295060848795	1.00465246732955	1.08049220307212	0.437474201837896	0.223920342508355	0.805986992185359	1.29529315066377	1.66692728333473	0.530843406723712	0.244187303707864
8810	G	green	s6-ant3	386	3.45876677432598	2.2691017472528	1.44328319124962	0.888081492193095	0.559637335536812	1.01901121314495	0.536506830238701	0.565455788914282	0.480925199496293	0.456535734286589	1.08747013498899	0.672500441459525	0.670158238805589	0.508127703131244	0.387929700078483	0.64894141334904	0.368842940114531	0.448474762702228	0.469738905744702	0.527687310176018	0.828686161717782	0.543088864281473	0.760408797483278	0.858338670748824	0.928451339521227	0.541220232355784	0.366017483577533	0.463049845841769	0.307076903472513	0.253915825932554	0.553598686334261	0.403863288994806	0.467414853899724	0.331984268057914	0.266281306007048	0.795072653034221	0.892368494504632	1.04358555635807	0.593534830753031	0.424017501131172	0.978193065899771	1.14311432427484	1.46994879395981	0.687901854848296	0.469100032288068
8810	G	urban	s1-rest1	189	NA	NA	NA	NA	NA	2.90009227461175	1.5895060697758	0.942350470949061	0.831849424442664	0.724224781209095	2.96144564055506	1.86531493090789	0.884570671899608	0.58094163963813	0.449180975560854	2.32046162905145	1.05220560186082	0.671763207215283	0.628735104675442	0.614142838158687	3.11887748767589	1.5001679668844	1.35016068482333	1.27194075888155	1.43257446801783	2.31936776326332	1.35164828475633	0.900555017849559	0.433639186892538	0.38914382891991	2.84025558984505	1.60235877235175	1.31279960416892	0.538668090778694	0.382762936435158	NA	NA	NA	NA	NA	2.7093474975144	1.966115105416	2.00236699671742	0.765900044078003	0.555657834069393
8810	G	urban	s2-ant1	388	NA	NA	NA	NA	NA	2.46451795475896	1.39310056386602	1.25029460782992	1.00831005362573	0.962880373761982	2.20224414766473	1.09588857210774	0.841430161384258	0.658783536940002	0.513504952011738	1.6565731166931	0.886762811154246	0.693426696735138	0.51730316203826	0.513221880074722	1.76693579608151	0.936213063327262	1.01864516621432	1.03089707475162	1.18300790018216	1.80525680179297	0.936515060545527	0.870257338815068	0.789013814685563	0.69765221340797	2.07733482592541	1.00277234329819	0.956397881290603	0.625116343475972	0.513448980190677	NA	NA	NA	NA	NA	1.94493303914203	1.44843598484716	1.76555200871855	0.904090927928021	0.701287158806618
8810	G	urban	s3-rest2	178	NA	NA	NA	NA	NA	2.1388930890508	1.22259677129597	0.907631832512571	0.756937741460812	0.695521658893355	2.08643422150186	1.14695761798328	0.764727581499217	0.601885409795023	0.44245498105093	1.17422107059373	0.513062599955156	0.395132859805275	0.425931210410992	0.37768990412079	1.19623927149895	0.566549153208516	0.521143790329072	0.559495681476215	0.548192126781931	0.874376923983382	0.598830740424145	0.620139081552017	0.480629906691541	0.347226745352643	1.44072178165956	0.763774369501607	0.706015452289835	0.479453491802007	0.32666465613463	NA	NA	NA	NA	NA	1.57825266361313	1.72502667235554	1.61002898202727	0.801827214730555	0.424675484885076
8810	G	urban	s4-ant2	388	NA	NA	NA	NA	NA	2.0637979811678	1.06933357690485	1.02103534085821	1.0352337717275	1.04989367324829	1.70503169063708	1.05417195847929	0.805931728571851	0.69209423555858	0.571242605465012	0.895435671176819	0.390284446987624	0.286356333806966	0.286944340376801	0.320605453667066	1.12568098834064	0.667555047438887	0.797593740570037	1.06786178126656	1.33482482463158	1.03433562043901	0.697090858508554	0.670284141867849	0.625524902092015	0.670501695684156	1.3440816412265	0.836276068531556	0.777918066316912	0.594785858492183	0.509466343009638	NA	NA	NA	NA	NA	1.46335897940233	1.32010755091656	1.50385172589694	0.927238955476265	0.776353428393012
8810	G	urban	s5-rest3	176	NA	NA	NA	NA	NA	2.09939208852796	0.927109055258951	0.74874958119104	0.736882101351511	0.686470146930792	1.96197121732127	0.844848822325904	0.697322411598369	0.564213641580323	0.462091849418589	1.06681617159138	0.380949444193686	0.275121513684247	0.224172859752579	0.215621614554177	1.76507081243829	0.803624987151732	0.576328132072854	0.696203877510358	0.663997625237828	1.31408817710735	0.797168000384604	0.695331228120887	0.499785360062638	0.498308933630482	1.22447304477537	0.746238668746068	0.751483366109975	0.503750429734983	0.486268204381122	NA	NA	NA	NA	NA	1.72808963088011	1.31182816257581	1.56113234691418	0.800434381367191	0.622843664431467
8810	G	urban	s6-ant3	386	2.91581167388239	1.90982819081372	1.40299241973691	0.720740307475489	0.583658103346582	2.09110185568451	1.17721549743336	0.970460666622209	0.869654225988331	0.781754685710138	2.0860509658597	1.06189667766408	0.791336789565722	0.525101079685724	0.379082018486103	1.20605868311094	0.47770754209644	0.299800394741763	0.20641602110759	0.203990505813295	1.62508590886761	0.768257808089588	0.682244184300845	0.712999118956429	0.81946974401515	1.38036219599551	0.884629614502058	0.803244988125762	0.549550392724168	0.465479495108577	1.56260898741051	0.994985028610722	1.00664116880327	0.564284176609993	0.433517756700178	NA	NA	NA	NA	NA	1.90600698162763	1.63321718049637	1.90268802625903	0.783682913132059	0.542447307127289
8811	U	urban	s1-rest1	127	1.95581611458668	1.17420765854097	0.66492917661029	0.457845861825939	0.139891442116342	2.00165839435533	0.951921427056336	0.588120138050144	0.436636527996962	0.189882782036869	2.4165751292779	1.28228760561066	0.606884868944822	0.475847715645836	0.152931753300667	2.55688477354807	1.00594182167363	0.458215877175141	0.360603678770515	0.145474548072352	0.733939839225329	0.389103429028565	0.304613375371569	0.218762082783058	0.116476939241653	1.26535650355567	0.740672212546096	0.45548032662985	0.296803883292578	0.134172284223918	0.896917630639488	0.647114728009868	0.485396717778907	0.32360547744607	0.115332426258258	1.62113093941407	1.41700182847638	1.14432579200673	0.734323624247928	0.155442464876982	1.87159429487851	1.42175839623113	1.18127248232352	0.782793318257496	0.186774161934177
8811	U	urban	s2-ant1	386	1.73623384549784	0.841314638807083	0.542599617144612	0.403078236500583	0.177534929809888	2.02360694907455	0.705397868752323	0.518894976662058	0.397732623677086	0.221944157916006	2.02085007772114	1.07536607136095	0.584612461496633	0.459196860816824	0.17641501691494	1.6956448455273	0.703417721512853	0.432026469695956	0.353822775102555	0.184626966584325	0.767560586127894	0.394544702178394	0.345635114716758	0.267083603378886	0.196980219690548	1.17388123284769	0.6446336526913	0.468883355261289	0.31262822446346	0.166672195061527	0.710435831340643	0.546088416351675	0.4830874793074	0.323197606639844	0.151973755559695	1.29253419352849	1.12105348343703	1.12375217785277	0.666522632141792	0.205884754196703	1.45525117740673	1.02383357770243	1.07174700465858	0.6729674110304	0.261294161595752
8811	U	urban	s3-rest2	174	2.06857114575025	2.26853238847594	0.949610022370799	0.593461943186876	0.197097307149405	2.72211545811923	2.18237258392505	0.861270512638815	0.583814215744976	0.233922583272621	2.21783984134715	2.40053206732244	0.897113356725119	0.661635279098224	0.235796260802351	2.00594277741028	2.1493219319996	0.664659255592601	0.539099851801266	0.202164869858999	0.815805115087535	1.01632768742569	0.431738522680645	0.310948561872539	0.215788799629476	1.26222395924003	0.950105078678406	0.511216074843146	0.32779732986886	0.154254231177503	0.901406971671427	1.28828806780511	0.693964659671856	0.400673199135395	0.135127283804351	1.57462542707516	2.66855786928038	1.4272010615114	0.942173253152001	0.280660008795051	1.83422970191133	2.70979335731299	1.65686156048148	1.01748570786102	0.328271727210901
8811	U	urban	s4-ant2	383	1.95942821940769	0.974295467890705	0.580599367081512	0.400439688905384	0.149427756385043	2.005834174494	0.826749932531483	0.555104011631617	0.368595705966369	0.189585952472523	2.10942913724597	1.15191702526331	0.623500599976648	0.469110008464585	0.154697485957275	1.84614601004833	0.748160634962326	0.423812540893826	0.322252769569197	0.138803803221043	0.713140002443551	0.34873890265933	0.325132140260084	0.205636082427872	0.122836740644645	0.881107235750328	0.470836407815207	0.403684941494492	0.249534336167152	0.122267255247231	0.735298178076863	0.552770023520884	0.496916878121761	0.311942092599661	0.125005811730768	1.3070530579533	1.24147511209166	1.21367359122606	0.716302278138537	0.17345910963566	1.47897882207822	1.14873011004438	1.19885398543224	0.736104921772222	0.221165823784936
8811	U	urban	s5-rest3	180	2.54683768109599	1.57173707289228	0.712760893271199	0.490075238773722	0.1514402609408	2.90424538455086	1.37264099709894	0.745332058428248	0.493448642420096	0.175186870886491	2.48354706589114	1.8160800227706	0.695737097567774	0.52536905114963	0.15892310876359	2.59831622626124	1.4487140810049	0.53654508352369	0.404305651458145	0.151704909524556	0.621373040626075	0.588938034048378	0.360576161129637	0.227100526762353	0.110386426521439	1.07810488530976	0.709215524194769	0.430553506433975	0.280661766318289	0.13008956282474	0.813719300555861	1.01731216902866	0.587395840285043	0.376770005245568	0.113848699754329	1.63161672979794	2.04081025955521	1.38578275899725	0.823785968352966	0.161976313279024	1.91371537342063	1.88558492210805	1.51452536510012	0.86015988740738	0.203905453730924
8811	U	urban	s6-ant3	386	2.07222756907174	0.990499312950801	0.588301014719035	0.440900244287942	0.237499032477022	2.56188897736642	0.831122000410793	0.548362907690239	0.435083953094357	0.264687655995454	2.32205225572026	1.14760463105341	0.663600082574609	0.497654951730209	0.216649056751771	2.01332738505956	0.770182863883976	0.459292801336161	0.376481505579024	0.22382728039377	0.744764082731153	0.385728925838032	0.421525522619012	0.324735211621266	0.287740398033047	0.950824695477514	0.529445008045055	0.45606788702054	0.32651933874433	0.203986494242979	0.736564369800879	0.558240028472143	0.534341722512657	0.357619949521818	0.176120549415541	1.36668804244333	1.29043616337948	1.27650504427688	0.776768388274836	0.254111981916168	1.68742637998607	1.24319490542999	1.31015680937218	0.853816827034394	0.330491671960802
8811	U	green	s1-rest1	179	2.99253466436557	1.73326187846826	0.893302198906359	0.574478522640973	0.195910312550553	2.9834434358595	1.45684228955055	0.816615683219072	0.527327767739828	0.206423201136731	2.35222628845773	1.28375858283901	0.66680554972855	0.530101155031578	0.197052637276784	2.48072135129695	1.14176686922726	0.583211004920301	0.417243375632448	0.193501385457117	3.69917828001579	1.22779526365775	0.709400948855511	0.411073692634705	0.274452886801054	0.83767395908631	0.551263483781355	0.406142049724639	0.302800850862572	0.118878041547167	0.982661190325168	0.90236536544824	0.66715916685004	0.446561694681758	0.14771512209058	1.38635581660886	1.86382783474511	1.41649296754219	0.982924672155863	0.239030085708923	1.67829156998738	1.75681502615096	1.49601281350365	1.08219609692822	0.283578213617595
8811	U	green	s2-ant1	379	2.05117576185793	1.10074534972308	0.650316405419114	0.485564125896534	0.148633666829861	1.94011265825459	0.888960697342598	0.564405833681516	0.432556055273835	0.165961073021508	1.65273607741999	0.988541395376618	0.568800734165634	0.464527946446456	0.148999846714036	1.56299933285547	0.71152721641015	0.433931150231357	0.328542842723687	0.128890026445333	0.850128673766129	0.496570580416167	1.48952211816441	1.51385129371559	0.255048778428041	0.495035278032075	0.348266507281413	0.308861921656107	0.233161782625411	0.101365594205399	0.707369876933706	0.625221717786408	0.579279619164285	0.398610986457858	0.146037088747838	1.20556789688009	1.32844662106449	1.25222582860328	0.769437575222405	0.155272827555604	1.34686474646354	1.17937446027729	1.31888639066923	0.839337846318206	0.216757678256984
8811	U	green	s3-rest2	162	2.75487785501376	1.35244917635337	0.897507031390769	0.567906301717659	0.209838543014605	2.78552649096509	1.11898011821277	0.820885307988314	0.539621550530328	0.272882921517402	1.95579597609622	1.08886027733154	0.674626925404819	0.479517885370378	0.234279081659932	1.90659762746883	0.772895307215268	0.528152759230262	0.388629388707973	0.219312975217504	0.861369549635242	0.517474878145631	2.13833441336273	1.9199706970791	0.333297659320182	0.516399461197923	0.411552977458692	0.32796615489197	0.230196408166038	0.139440371875722	0.800207308656937	0.747573686238818	0.610876656000882	0.357093058622423	0.17910075696643	1.30951627407085	1.54933055673804	1.27428211798443	0.75586268653552	0.24456330968691	1.45649452249294	1.53425075526307	1.40671701228129	0.836406720838057	0.27283319602817
8811	U	green	s4-ant2	385	2.45898701469541	1.37934441320421	0.674294748007841	0.591094355194233	0.201104557651098	2.29838700250865	1.09663138834342	0.634059176282865	0.542997189541411	0.245037683498421	1.84927479071904	1.25413946862323	0.677748142062791	0.576724789200353	0.189991153342798	1.63796820882865	0.850963831389368	0.496339524719184	0.411412841871563	0.172275142766357	0.853427112395283	0.530682334492841	0.857552003625732	1.74559719379577	0.269519099277531	0.607208439514534	0.484839203702974	0.365558878267637	0.268337511318826	0.113798645452248	0.940697030240066	0.925805651583651	0.70360958405802	0.496938214594974	0.184907716334358	1.39352523868498	1.67710956088726	1.32913795356334	0.896167943407605	0.222773911730046	1.51919817922989	1.52754203957717	1.42095428739741	0.973004141182603	0.250625042437296
8811	U	green	s5-rest3	178	2.70770656732324	2.54364086813726	1.0557718103545	0.777307387469495	0.14820992904983	2.18925483995181	2.22709504629152	0.846179614684696	0.62826692231594	0.133424465471394	1.49225771773115	2.45249788765124	0.931028699014011	0.708522710421465	0.159040752188557	1.21200623475952	1.98073655660408	0.615713550945297	0.491965273766526	0.122152016627477	0.791143588814761	0.825768096986211	0.728602577704899	1.69388937287207	0.226629952348311	0.589147822663044	0.976514282345654	0.369942648187456	0.251525381606587	0.0944585454198214	0.975248150913265	1.49047875888949	0.720259077370804	0.46676277445671	0.128899255380737	1.36168243881197	2.80929779095342	1.54807887043844	1.0249524121844	0.168473710176675	1.55468522378508	2.72895791712446	1.66991912599839	1.07424667156612	0.165531035661546
8811	U	green	s6-ant3	387	2.51208880846862	1.26552920984218	0.703544603335523	0.521155518355402	0.138337507009038	2.36484535498932	1.0315064290337	0.660002790703866	0.463411755812915	0.156488961797769	1.90271238999405	1.21626776817152	0.696158433677348	0.514692846406603	0.144544574557714	1.50101295165369	0.7706828251173	0.49639015250584	0.361268426784836	0.118109315363883	0.753065273422022	0.481254772147079	2.50519773755739	1.90764800502639	0.241031613031679	0.548193538807273	0.400295506044059	0.363391154405996	0.244856841797863	0.0960829482951964	0.821314743039628	0.75958363940175	0.680447394512007	0.433888080254643	0.12946310485216	1.41693953278704	1.60472879164704	1.34568153002243	0.86066607332885	0.175467309345804	1.58833244347407	1.41656589402703	1.41795330751801	0.880379009379312	0.188140898030337
8812	U	urban	s1-rest1	186	2.42629756016284	1.20510749671384	0.769243006140971	1.06603879422489	0.830588130617618	2.08837415120511	1.06948219177553	0.717427931418053	0.875889566227238	0.716859127794905	1.59054026792784	0.895337065453999	0.573356302608217	0.703279888973992	0.557994179035711	1.48350025633375	0.782013299694113	0.514141175284307	0.559464262776925	0.462228952677458	0.619805652740337	0.449673111597097	0.396079579663771	0.493692414408558	0.493980800857253	0.757752949501212	0.571006196594005	0.577012044723993	0.93137865144248	0.877474225149316	0.72448471958533	0.531876186566908	0.471461197161309	0.64143821126132	0.572916362721917	1.19135604916552	0.965783429104463	0.895999279689449	1.29715390226669	1.17505779692978	1.34325118661773	1.24549887960291	1.47862062681311	2.26487717496588	2.130853781427
8812	U	urban	s2-ant1	386	2.17522247703724	0.875531815969015	0.601701614963726	0.646962456531869	0.471721509030225	1.96220205508717	0.784356509495358	0.508917694375041	0.495060949485813	0.373868224324026	1.49662647427192	0.724719765882401	0.487871872099579	0.477500095675521	0.373792825170761	1.37214780523156	0.600502323620895	0.389278812199507	0.357300657545196	0.288532750129732	0.988410555622417	0.545491595653149	0.430516937571152	0.431717774109484	0.412749131654788	1.20072602084145	0.673826969688425	0.534152336930932	0.634303241383132	0.547874714995105	0.994047409631746	0.522276532220598	0.384654050223948	0.408637080392516	0.322234240017839	1.63480304374708	0.949132996979352	0.689620454275486	0.812680261538063	0.648523120499181	2.06086091204206	1.2992933022017	1.07081670040292	1.31024651076142	1.07061682268077
8812	U	urban	s3-rest2	177	2.0455647641486	1.00998981341407	0.748548005588449	0.848069596305809	0.653339788401638	1.79310656733817	0.934274963581379	0.745169778405649	0.783059285839763	0.630698683369207	1.22114158076801	0.785394163177039	0.575017665020451	0.629541766847003	0.489763534152557	1.22748929649746	0.749988867184308	0.569030154271101	0.555034829139965	0.452107602285323	0.619533190664915	0.46665270686914	0.417602017046107	0.46712227444186	0.4500421238661	0.647530622625607	0.489226181893626	0.523006585977354	0.721402450945413	0.623339472235616	0.713898707781724	0.524138467114013	0.449789735175628	0.493901527420635	0.404826873941583	1.05697860718596	0.948397788066462	0.833036937747264	0.999493410690041	0.834823081522085	1.10996970083485	1.19402190319703	1.19702323138245	1.57581048952709	1.36434726027582
8812	U	urban	s4-ant2	384	1.97873654508564	0.965009423727218	0.671741084384589	0.794184946530982	0.564424159120752	1.86955559251955	0.792265159513766	0.582291054681499	0.636084440926263	0.486974815058997	1.12890609958022	0.72392928943924	0.525518657321811	0.602061850042746	0.433998267580356	1.20102370001346	0.6594865600939	0.517488707758134	0.499514556193082	0.381258624283763	0.562935885958602	0.409622147856641	0.436158873354259	0.46218765279318	0.476894458688604	0.678847464164228	0.493675623307428	0.483255661091155	0.690977002811236	0.614418077741192	0.646369027198172	0.492833463536415	0.422159907275701	0.427180255743449	0.354071801499394	0.942902512254188	0.790522959920135	0.753887996696156	0.863996113139193	0.742602706483059	1.21200026479769	1.03049433073858	1.07895464721719	1.33551402945348	1.16851830812766
8812	U	urban	s5-rest3	173	2.26791915534391	1.11081946208654	0.787341982860196	0.805274690683374	0.624338368911671	1.80579252594669	0.971844546158143	0.715011747719464	0.809481607601747	0.651078970840622	1.19889852136674	0.80153087302643	0.599532712880027	0.607832626606732	0.449227157821103	1.65051429080619	1.12983117827091	0.788898616810969	0.73110421903692	0.559441125382958	0.53109994679318	0.402322593582004	0.336135042210134	0.420321652901776	0.40457586787837	0.595155644425638	0.472151571681463	0.465924070547396	0.584398609623091	0.524245697221141	0.617874849757017	0.469741179749628	0.425825165494151	0.430594283719904	0.364026158534932	1.10104924074352	0.883945998979767	0.805948508015789	0.855064149518894	0.751201251930335	1.13468988582037	1.09501731663915	1.20279670874754	1.29676772622299	1.17947907952837
8812	U	urban	s6-ant3	383	2.22820083333795	0.93728836675925	0.570142081822731	0.51544628779986	0.313028575776817	1.89123263863518	0.72723376781778	0.471122981175216	0.429498600037552	0.285468187942183	1.39739249552123	0.739263865752366	0.473541641862992	0.417874839927525	0.311585582623159	1.45152148714953	0.66533767564011	0.442820259409918	0.348512086885835	0.225339853599015	0.748549282767017	0.407913092458195	0.30194904039955	0.300404425019386	0.268538453387845	0.876980940657463	0.500631416078268	0.367039563824916	0.414901278265399	0.349733460631809	0.71964682678663	0.415505706423087	0.285178162831661	0.247973416021049	0.190951576726456	1.30822787605798	0.789428088833521	0.554617716567795	0.53406934898489	0.400361837793653	1.58143187757079	1.0706782902045	0.796486127561329	0.821283986689035	0.636568456297336
8812	U	green	s1-rest1	180	1.94526055376363	1.04103110045019	0.784738674746485	0.548892564741332	0.382541765892358	2.04190453192674	0.85115247544323	0.541601730523474	0.415178931462466	0.305449050315979	1.64954191374664	0.684880322974347	0.425615446887522	0.364716985683426	0.234615927939861	1.25190972343765	0.529434415156969	0.337835824826404	0.259563019051808	0.179728004378849	0.948469287757898	0.485485036705466	0.390042683538205	0.377497429076133	0.364896093333314	4.37814442431033	1.0159998717407	0.657846099528621	0.382643321959097	0.20678859858844	0.571077774112555	0.33233099101981	0.228719485627098	0.191100264175024	0.14894401676901	0.880038972536147	0.685139239796386	0.514761633425931	0.48110442972285	0.39371511976446	1.13714967850895	0.587835433552891	0.426691711819315	0.371310390710178	0.335458940159658
8812	U	green	s2-ant1	388	2.03255196473432	1.23356517772314	0.779748029218238	0.60657769520503	0.388348083634347	1.48559526112395	0.64073115880625	0.427557276424462	0.350292251806925	0.281340233724194	1.61632178935144	0.752254381369146	0.408923850351751	0.354439621576673	0.242713065651149	1.40585991765383	0.559588726410403	0.351703672989102	0.27537564658378	0.221745164102529	0.782230049438648	0.492128736893369	0.507957823758524	0.430697762754733	0.484505195752435	2.34538301065498	1.11750997454752	0.593778160253344	0.336008769601635	0.219717373276973	0.453967416641028	0.297784749834007	0.226805714393809	0.182028538070351	0.161640124890131	0.855570301437595	0.681664323865081	0.606212092181591	0.527409987813236	0.565590847475511	0.413291889147791	0.280100634523264	0.264476183672262	0.239712739481175	0.265228238116968
8812	U	green	s3-rest2	180	2.51352192172721	1.41586989764087	1.04023551011663	0.94740913259934	0.822569857400015	2.03780285486203	0.748067621386065	0.464454523283871	0.403858173451554	0.329620521135898	1.93501137352485	0.735238590986967	0.451414431994715	0.383387254435882	0.280045725444377	1.48608131758152	0.593481533432345	0.385634994856314	0.288399065057719	0.217705377316379	0.822905622200758	0.446814647313193	0.349370004762513	0.392932603092397	0.369037457753195	1.97771211858044	0.817516910589664	0.463012158914756	0.279641814853205	0.195329324150748	0.48456146464182	0.303538670575299	0.204576776024114	0.182635080908201	0.167757051113702	1.21841345677789	0.821099490322592	0.582937534655699	0.497494919269046	0.417499310485048	0.513405711651905	0.322169428273591	0.23638320974094	0.219355456382671	0.225022371889169
8812	U	green	s4-ant2	384	1.76833120053817	0.916758351899233	0.60430408372915	0.567285848501664	0.327444102381668	1.61133705176734	0.678106793247558	0.400563875749891	0.384545313177826	0.250127211270252	1.73083886584089	0.805305000121452	0.457428969326369	0.442964240233716	0.268069444561322	1.40780288649091	0.570343676354745	0.343252090214559	0.317894089190736	0.20738507719403	0.908300404037494	0.532291153680608	0.458074328534383	0.415744674417722	0.42253012211835	2.50580944483908	1.00550515264313	0.517860444787736	0.316641600551073	0.21423486572964	0.721598399545104	0.391410313369876	0.275098978182989	0.217978958075963	0.171663573185699	1.09499707153687	0.798589848892021	0.624938808748574	0.59909138292287	0.51671749877108	0.479558173968036	0.28278367754486	0.216739828477851	0.22198219741974	0.221734996389258
8812	U	green	s5-rest3	179	1.69731374916947	1.05877623951509	0.60699551153864	0.520193782723919	0.338919103039086	1.47994578926691	0.732708074445998	0.396626961322383	0.427856071027042	0.339662714124677	1.67996366348566	0.894696554823225	0.431370325721095	0.419323500670787	0.284151609424046	1.29338076087574	0.628047401957691	0.313348283681379	0.295949645602756	0.222735084636449	0.852366730380469	0.467378136715667	0.350156814996765	0.402162635449797	0.341085878286768	1.89244972463722	0.772011764544651	0.477963521764196	0.298004767491079	0.188481028605832	0.603044185619075	0.382468569579223	0.235136238644355	0.21066169181739	0.148273284101639	0.981118637267267	0.820242340029862	0.482812396151862	0.492270011894748	0.398616175679313	0.444482849064999	0.27142728489107	0.185337271281747	0.195786114959779	0.182192788334286
8812	U	green	s6-ant3	386	1.54088954545326	0.940397616283842	0.590098130373956	0.506300104884381	0.331062643417373	1.42318272393	0.610270241656876	0.350177508222411	0.328593044542405	0.226784261147695	1.34114690016915	0.786083526620576	0.457682601636748	0.438057853251947	0.280139028665379	0.99084926343855	0.540285573247845	0.349186960966757	0.315305402246839	0.227382186307414	0.608295768221304	0.464980156639621	0.402281760575821	0.4019882559202	0.41305860381029	1.97970838502071	0.818322374672917	0.504469642441341	0.321002576420117	0.217367602827978	0.456805861649983	0.330328296644417	0.237965322702618	0.21243201040455	0.177194324402573	0.797325316931732	0.730123154688078	0.566136241526809	0.581913765647567	0.529723972469873	0.262491252218692	0.204616244134856	0.186390515805705	0.191556059040786	0.193506211865026
8813	U	urban	s1-rest1	180	1.23606019957978	1.19867653758335	0.471728464201735	0.362015694189781	0.171643381778101	1.43724723804067	0.965758532372344	0.446785925562075	0.418213269879824	0.290460143324769	0.924678456370261	0.814560901161445	0.374319133377285	0.271524878177646	0.13945881454093	0.908446967684925	0.743161595175637	0.32150636656012	0.241503897616947	0.152631187741712	0.442930986813111	0.379511727598045	0.23696850612181	0.162881162683183	0.127284995697515	0.515931249996742	0.511390526014382	0.256405362270267	0.182672984124569	0.127412782753441	0.523663270482219	1.21165387604977	0.364746464385989	0.207003353853968	0.128786568561584	0.780891178509253	1.93712995076611	0.650609990438789	0.429673852104139	0.242274823903051	0.856545261179764	1.66914946606023	0.676884261895357	0.500221647243351	0.244333554215143
8813	U	urban	s2-ant1	388	2.10881742909812	0.832767684591928	0.412254336093129	0.275250179044745	0.170244845417682	2.35312236425578	0.751627694367454	0.353132405948987	0.229887119957724	0.168495799852149	1.41864564086864	0.556162505723173	0.307496395760342	0.19237375538732	0.117938370740267	1.3518943820073	0.501639855922741	0.276043821757524	0.197100644705343	0.13993269065644	0.435235727579076	0.276928059419152	0.214767945693495	0.154272464236393	0.134985830119036	0.597604281105231	0.35000696160491	0.221284984154212	0.1476633441085	0.106837068426263	0.578717173816665	0.433852267660518	0.259942584370899	0.171942351775056	0.122710455541719	0.789339826900841	0.773710969892115	0.458469304986136	0.342518182352019	0.230659249067093	0.895776973600485	0.728617969413365	0.490765144114345	0.366307548339958	0.229829201104786
8813	U	urban	s3-rest2	178	1.37595810098463	0.913914797006469	0.394624609869944	0.28071206810904	0.160367582185352	1.33561299148213	0.762157503876582	0.318222404436043	0.261398523191952	0.197804824442567	0.932035538331266	0.628559466704576	0.293984980514982	0.211834126575831	0.121491091774825	0.886468872003681	0.540926731532714	0.250531726621608	0.181991018728269	0.125381220696883	0.450406140974994	0.321309526575595	0.193492906334101	0.140737373705568	0.106599929967606	0.557086482205807	0.420462934143204	0.250008916233732	0.187346352513002	0.140573873256853	0.592851319630325	0.789106276975135	0.31404113878313	0.192963656795683	0.141764279631639	0.841080819251378	1.38217349060489	0.528279423820435	0.345903307695833	0.22137024068917	0.872418642802342	1.2575841734322	0.537972508108869	0.37308576355109	0.231631208306007
8813	U	urban	s4-ant2	386	2.53806525179119	0.970848420315535	0.461759643116659	0.283016777099529	0.18107540829974	2.44711300220034	0.787170711062791	0.368572327092831	0.250390189940991	0.201467321967458	1.38492715820421	0.600079943358798	0.322473283736246	0.200315794158006	0.125861386516004	1.24662746026472	0.511794569749288	0.276750280805536	0.190986506876077	0.144719834156794	0.422169011503396	0.292727519554757	0.224191846583505	0.153529287193029	0.112477577018438	0.545517379868754	0.364382377664689	0.228774582192337	0.163291359742122	0.123221761816816	0.539620159408503	0.448468518416488	0.274361349322145	0.179133649230488	0.128397402037862	0.753090485021562	0.777135536031741	0.460708775029923	0.297991579118622	0.181388132310337	0.863581801227514	0.756863980366392	0.517910725816908	0.341665552587236	0.199107321825344
8813	U	urban	s5-rest3	175	1.60039964387569	1.288005037501	0.441805518218601	0.335441012337058	0.209323685012047	1.47207208209711	0.997563718509557	0.426980082280541	0.363169339110041	0.279702400337909	1.01974130366344	0.818349312315369	0.337808782994581	0.256086576381729	0.169562443135677	0.843832095919623	0.70438912209105	0.296418762342948	0.256106718878491	0.203895502176204	0.492394586103625	0.399643089541792	0.250358379959332	0.199778882846851	0.152300235952726	0.559634248305196	0.486467865346169	0.243218348633635	0.199389065196337	0.199733810852079	0.551860220436947	0.978690563384202	0.287297360784609	0.186936670775909	0.152028754492228	0.912681322666274	1.71738793167666	0.491676766888867	0.359923116079607	0.223412803419141	0.97406855459264	1.54676049265755	0.596737173613326	0.475481868561221	0.304022048439637
8813	U	urban	s6-ant3	353	2.54846212173629	0.895715199193574	0.422722330304878	0.274221623477559	0.176058518156742	2.56163177402382	0.803898136744293	0.36777512319171	0.294725930300583	0.225674362807388	1.54948209390826	0.581632036844155	0.326671547660933	0.20172399950303	0.131995550976914	1.35157417582406	0.51690343721004	0.294220423288483	0.232606619693183	0.180266483039359	0.396543877688714	0.274683947668527	0.218006954689505	0.145965226512888	0.109234782586904	0.54721346478692	0.350700201232472	0.233256751207179	0.155476962322269	0.125321688752695	0.523151798921523	0.471361169617075	0.276263547667922	0.178418323264965	0.137738006092414	0.725204250651202	0.803504697126933	0.464271084041689	0.307875951592599	0.210007921731988	0.846533413207393	0.787947896946851	0.512361608606932	0.347055109445316	0.230300066607969
8813	U	green	s1-rest1	186	2.06241343845815	1.12349188606245	0.582473933554979	0.779926113053065	0.498202853480988	2.35059703952275	1.02761457808377	0.511952376501826	0.338972971088711	0.29811870684719	2.48616597605641	0.83297292647772	0.348742349954905	0.24382860375649	0.191932224382659	1.83579931317704	0.581806619894998	0.325592746901368	0.242406043477955	0.232164210228808	0.871071225293678	0.322638306229349	0.278805096861819	0.272674341249779	0.255251593792823	0.578736072978977	0.367732848642175	0.265024205241205	0.211009655103604	0.203684063409115	0.611391157239909	0.478689232172839	0.295258940439086	0.19723864528201	0.165556683841472	1.13879853156769	0.849755897767122	0.573519651217136	0.408099875535549	0.279217341753599	0.931364898013991	0.520060642528656	0.327973252518931	0.217490251437806	0.137904467628876
8813	U	green	s2-ant1	387	1.61803866482693	0.693872501631457	0.485680006739079	0.997477665803135	0.475722240218829	1.98598389015734	0.731996609764404	0.381991639384885	0.262742252522336	0.213730378384765	2.25630631760523	0.753509487806556	0.365828691695963	0.249805493973087	0.175653811280817	1.4565358344444	0.581277583475012	0.405542578836342	0.365064196694259	0.298849160592224	0.544929287293459	0.306885950206939	0.283531965038365	0.239786615545998	0.188442082813317	0.467309826997742	0.281608791193715	0.198265151948483	0.140639785002486	0.120218169482789	0.507100658043665	0.419908315785606	0.303310151069252	0.205847575172501	0.190620601269202	0.771049280465853	0.864105598786595	0.606033095769751	0.437145873860471	0.3763121429849	0.917809423731276	0.467513873346631	0.297624563925498	0.191679325942104	0.129168995251986
8813	U	green	s3-rest2	190	1.8092394976661	0.811354980499227	0.466024849673974	0.576015960876852	0.433181661229401	2.81080431426546	0.917744424231548	0.426870028807028	0.327696871511449	0.249258849654245	2.37220916319191	0.810376116691302	0.349808249237594	0.261324030347338	0.174145455329068	1.43436265039102	0.526965930702409	0.304072859194543	0.248146788460443	0.216863311097006	0.922728669225928	0.362054499445373	0.240117304575077	0.207023349906152	0.19343170616076	0.587405296283572	0.320451087578602	0.215473118103177	0.168278072035156	0.157568561597741	0.63916881659921	0.453527371772102	0.288833073659921	0.202669609203736	0.166132263914965	0.910039352471142	0.78830606053414	0.502838209693627	0.349208578299023	0.232639750491731	0.9768780484801	0.54878880071541	0.355757662969356	0.207733231070087	0.11625651006164
8813	U	green	s4-ant2	385	1.73865291635599	0.660556146146142	0.447505029336733	0.843253598964714	0.398715577932983	2.12773531556591	0.699762008916818	0.368273108860988	0.255656625703879	0.21666081428489	2.36862354405495	0.791377090040591	0.381922784542152	0.227669853928869	0.152517945423454	1.4868164539071	0.553191960784331	0.287090131688373	0.203993591284537	0.159633719305595	0.505489860556563	0.300052076605378	0.222818581344868	0.143872603793607	0.102443971087807	0.460677105644942	0.293475874933702	0.206397985934422	0.142180862523207	0.125818268667005	0.516954408911257	0.472074062589734	0.322885097960512	0.226505577126887	0.207304050176808	0.75707191931955	0.835438470479395	0.549330718515431	0.383716402103698	0.292425466436995	1.56307452582251	0.759148684759703	0.442948224659995	0.266221452745547	0.148904138394443
8813	U	green	s5-rest3	181	1.46912422634567	0.884905238005859	0.399693857902828	0.358794516561083	0.286945342375375	2.14436312319899	0.807041540701193	0.37992391099562	0.270865762742107	0.236985514117884	2.07539877974391	0.894621750484098	0.335585118846021	0.251068171295574	0.199951875915752	1.29771957355847	0.575117827506239	0.296528526872773	0.226081720699351	0.21109892801397	0.677553577430537	0.384223872473327	0.250153198705889	0.174944661054231	0.157070237876321	0.53219353289174	0.374227109998638	0.243767169972024	0.179935950006864	0.167103144631055	0.565696131276962	0.687979114558235	0.296864239776909	0.199697909302741	0.176045237274496	0.922215124777186	1.18586993756087	0.524123629031563	0.405159737424971	0.281972545941185	0.910501928060438	0.508257169715116	0.30918535988401	0.191315782986348	0.132489891950513
8813	U	green	s6-ant3	386	1.59671771866548	0.659072049339685	0.399289586306268	0.771396901323127	0.363666197973814	2.05801203750019	0.690013799290549	0.326197956687371	0.205607431800465	0.152106482296106	2.39396988149606	0.812951406179031	0.368849427557311	0.203354818938422	0.133010727222418	1.51002866188276	0.545030861211769	0.287562930859437	0.193483992497133	0.157245091665722	0.510974898634516	0.296745952058678	0.217753385730877	0.148767167763827	0.107477265067277	0.456882447336136	0.27337415568882	0.199089004808029	0.129686153058995	0.106145100692165	0.51671229922373	0.449750905119394	0.303328963627097	0.198324520628621	0.179138932184496	0.749630152811251	0.920034799222305	0.620055394291499	0.413177409229953	0.361829917874929	0.800430052161995	0.441896010925702	0.267945029927007	0.175203791814084	0.116539412837906
8814	U	urban	s1-rest1	181	3.01916988084319	1.68222520117391	0.723900542020341	0.497371142703896	0.390909254768529	3.38820540003945	2.19233730961103	0.874597801333549	0.754390910502683	0.5283137220709	2.7234820999732	1.24265702313577	0.612030482515881	0.43543297117001	0.322839512621738	2.69365553578088	1.12574464136075	0.586057800925849	0.483866747384798	0.422990215297423	1.01284200403633	0.615830761706793	0.629137140969892	0.708504041187716	0.465809128271537	0.866655807478468	0.634376162142369	0.570271945807983	0.593464071649936	0.529512156289814	1.12369969878626	1.00627264234383	0.50710838736015	0.276639869045869	0.194046574366853	2.52344546354315	1.98879193484351	1.18808857561145	0.643197260448066	0.475918258922751	2.64934224980943	1.57988086497345	1.07571970521613	0.630399685646112	0.494994103605514
8814	U	urban	s2-ant1	387	2.84324132621683	1.78513937668016	0.715849763139776	0.427726358458328	0.255568208776529	3.02250872793198	1.91212002744661	0.94148462386237	0.816866037959406	0.564116649774027	2.61455479975398	1.3474285239345	0.572555599644127	0.331510077793287	0.193268213695726	2.51141609144807	1.29890298945063	0.580800006953665	0.49596757767354	0.323050833694204	0.938765337322773	0.720172933935601	0.747445574240897	0.846697096858573	0.455487399324024	0.943248624076024	0.705694254747855	0.450788977025881	0.332995118439808	0.238070053510023	1.36696658669379	1.58279999139686	0.539608248472129	0.249314375104162	0.135531166069571	2.48465144845437	2.5477862297821	1.1310381063842	0.443725240725254	0.234299965214241	2.5326900551073	1.93205837501313	1.05612178008181	0.475140540563617	0.281759838110092
8814	U	urban	s3-rest2	181	2.91583159403624	1.67916751141674	0.713811845139844	0.457966117479817	0.393485263851922	3.21472234765275	2.01297267479661	0.943548930105807	0.682268706904059	0.601598443387692	2.83517187863112	1.28246973054465	0.588440895663054	0.40594179187592	0.361335041873434	2.75334037025652	1.29853213253698	0.57277579849725	0.444400703045137	0.419327594833943	1.35363151936175	0.769812507215704	0.540826095720142	0.563639972844142	0.400025833307698	1.2966806821757	0.87537681285347	0.660613340311136	0.609301026998654	0.684609528705862	1.4810044111733	1.24082126232341	0.56922551830807	0.289971207076724	0.216967520885293	2.54200398797167	1.91774547658635	1.10507791080204	0.598078036005521	0.563752362591382	2.71941705604709	1.56495646683212	1.02563926433211	0.588357116804172	0.573537289152085
8814	U	urban	s4-ant2	388	2.79448603369957	2.01053564153264	0.628210891458942	0.368680459074947	0.223665521224104	2.82037169151156	2.1426547329429	0.810839907468313	0.645455734828325	0.407257442204516	2.66017412813775	1.51994119585804	0.561835631340174	0.30743116503979	0.192080542361642	2.41955195750375	1.43061743911903	0.518588727632915	0.403177166561697	0.285117351190047	0.913607536605297	0.710192378757915	0.570220745291459	0.720349012457849	0.394854027468025	0.928813136607718	0.721784814978569	0.453843146928846	0.367666686558346	0.276804498397073	1.40322175879333	1.88068251598749	0.54184081318015	0.245720920820006	0.13476037787142	2.57289820633109	2.63071065336454	1.07167865976596	0.469129866976361	0.256027550066481	2.59208302255578	2.18225063683909	1.00263105349513	0.497475058987952	0.301851637839447
8814	U	urban	s5-rest3	179	2.77100606215468	1.7977624937618	0.666456856535889	0.345981607631985	0.254709205253205	2.84025461882317	2.13894033724652	0.843976061228088	0.541490475673806	0.408372631544777	2.47563369583461	1.44561513601493	0.56372432221056	0.322427336851557	0.24150139567603	2.37685257410373	1.23348218704591	0.523370135343865	0.364388887638122	0.307393025487592	1.03053247485141	0.73949488516754	0.506220745961949	0.468022286132325	0.268275104663408	0.94157943123363	0.729382063946897	0.48300495593712	0.402610015808579	0.387498450226152	1.38165929383018	1.51963507125102	0.528768453040171	0.235881912174821	0.171185472570282	2.39130269515532	2.35896833250584	1.02578565746574	0.468163290963278	0.372299508469804	2.65725290762339	2.08617178641362	0.982804752529218	0.467874598359059	0.361574057219817
8814	U	urban	s6-ant3	389	2.73953915701086	2.06467203536275	0.636571866439251	0.359647195993868	0.209224956607933	2.94788993966669	2.02191454983478	0.813527873258918	0.695021396011163	0.503459889101433	2.65198236380457	1.58892126786457	0.552309821785493	0.286463180440061	0.172988343833444	2.50393393115242	1.51004191079138	0.519631687212137	0.450458062632691	0.294575918194402	0.917429517950899	0.755140612332175	0.59681516912449	0.709371928766181	0.373629972701865	0.756704368061928	0.621740164748122	0.364288951497742	0.246464805687583	0.17873148910161	1.43009393709363	1.89175110665414	0.534613552632172	0.228959190287085	0.128307060742229	2.54894090162561	2.8185653522668	1.0164048391936	0.392769083821184	0.207428274150202	2.64019509105689	2.1753917367796	0.921905092276	0.422124928885566	0.224237917322918
8814	U	green	s1-rest1	183	2.39993938088516	1.41682963787482	0.630903655386172	0.44951844532807	0.311378338521311	2.57115386245701	1.58414327163873	0.794480559708715	0.541220749613273	0.477048226344009	2.08056249955828	0.877897939734276	0.423639358688892	0.292244570562011	0.229347997139286	2.06985870590989	0.856106689435369	0.470503599680544	0.35355907405161	0.32558315341732	0.966114408327661	0.646801534387787	0.609708034632654	0.571655585682301	0.388329811134664	0.76171736142673	0.588900004497589	0.476829889357373	0.408735672295824	0.346617391130539	2.3902559802104	1.37951448534547	0.775920825435492	0.435236094394489	0.280982904240716	1.81741438726492	1.48122523231874	0.844771957421675	0.505845193466367	0.365456314112247	2.37516807995572	1.56293969764456	0.960325464426003	0.596835527536644	0.467682054400204
8814	U	green	s2-ant1	385	2.48599084525107	1.7452987456412	0.674169560660932	0.471355046144647	0.283408734924301	2.65625108974562	1.75697090143093	0.777738781013884	0.610111044811212	0.397234179796221	2.21652157636972	1.09769353283204	0.463324346699623	0.301017006014281	0.192792051294085	2.03363874765355	1.08364214200221	0.483080647977745	0.393110600529136	0.278278492371238	1.03997561701524	0.735484448279091	0.77092756995265	0.885375951073859	0.526846986083322	0.92871136406763	0.66724037923387	0.457764699932847	0.349233098952981	0.232017119883161	2.7492921086338	1.77069471568796	0.840292064776774	0.451824831957261	0.282744589579913	1.97114970293864	2.18674407638013	0.955872246924651	0.45413121452875	0.264640131074964	2.5674963030748	1.98947563997327	1.03388721218671	0.537858105022083	0.327577638049
8814	U	green	s3-rest2	173	2.69822503778661	1.67992658683964	0.614102299063016	0.344932302818715	0.26518301814774	3.10652313541486	1.92460277557265	0.871362282042286	0.535182806023065	0.468676937539209	2.41008022506258	1.03210851495988	0.430134037283811	0.256468740033844	0.18814221527916	2.22158885270537	0.967380738004148	0.49790822254439	0.340716271278373	0.318707195442584	1.12678748312052	0.682156535419196	0.465755014419333	0.370743676350673	0.31937328952993	0.90315928284553	0.703140061969934	0.490732662026883	0.364177397604519	0.304383947237702	2.97474854907215	1.62758378978914	0.90925887827247	0.51270872562986	0.361374266770414	2.12935291826809	1.66977840575522	0.877408995088975	0.447759739486287	0.343394266881252	2.73685196396074	1.73778386475024	0.968078356439923	0.559501635175168	0.425382193924504
8814	U	green	s4-ant2	384	2.49762280380394	1.82827422289288	0.685253382965919	0.401639238048494	0.278135758898577	2.58203283525438	1.81011206962262	0.759723194519904	0.507017628590302	0.364017680820528	2.36454629526995	1.29693333426669	0.48570783409435	0.293903026140754	0.182001391153182	2.13555891680759	1.25462090424123	0.467106859355086	0.322589624603397	0.223351638564411	1.06496279310042	0.825903372316624	0.710985632060155	0.902851524997292	0.576392748811394	0.918647257841173	0.745432888185448	0.439954169440201	0.322564947914128	0.23415352083203	2.98225693274552	2.26577029117721	1.02428042193606	0.561068140278242	0.357273703683709	1.93547593350456	2.48350879865851	0.940864037527422	0.436573342567701	0.264043891065109	2.5319491800906	2.24436491615165	1.07288153074807	0.528659481457977	0.319688250109395
8814	U	green	s5-rest3	145	2.06131027132778	1.60751041329805	0.576555783015664	0.31007151631387	0.216368382970871	2.04107445515587	1.62421506477709	0.593003574295267	0.384338211717247	0.299060079906126	1.89809343718789	1.18383499164263	0.467108864455022	0.282006109271465	0.219994073531378	1.83377987666872	1.04554278368735	0.487782344093799	0.331394547699366	0.302643624123333	0.953414650503896	0.773243741537486	0.495297247240573	0.291986293039825	0.24582628268706	0.814555986279365	0.7925253472188	0.50590236566706	0.372872828088604	0.359326696168008	2.72958738085726	2.08747845525791	1.01299076197081	0.542624098743234	0.398519118619207	1.75903670445925	1.96776742587327	0.898680907765126	0.460714953199499	0.382656426914639	2.33274855249444	2.08447245579065	1.02428394730966	0.572009732503616	0.444124916042779
8814	U	green	s6-ant3	102	2.47512900515666	1.74162969221086	0.539474916316839	0.352943700694197	0.195741382646091	2.61609331675015	2.04437006065238	0.645509135017563	0.452697692328315	0.304776585795093	2.29522757204252	1.33480393063786	0.426847458579292	0.246227024149144	0.137588124678665	2.15355474631168	1.28954534180034	0.45844130437067	0.333412842574824	0.222793109744238	1.2267992363609	0.860410067830941	0.601317697836592	0.438376724755188	0.296039996516507	0.866348367298067	0.729754047131724	0.373520319828593	0.223733125347387	0.140182290565457	2.77510751330789	2.25837083259177	1.04989862151844	0.581451637216325	0.403514602999413	1.85641056173531	2.63707116635368	0.878657043499225	0.346227947048123	0.182682868999334	2.48343980408567	2.34219158646448	0.967977332548568	0.419341880358172	0.212058041792117
8815	U	urban	s1-rest1	182	2.23538249594973	1.71375467811345	1.64770552159351	0.534656433883996	0.379388177984008	2.11676976232018	1.8446281521047	1.72229067626833	1.09624123744448	1.2167699130984	1.93952393484991	1.34686169862677	1.13766677993309	0.44199273473893	0.306220245833844	2.11571294029802	1.49575874708034	1.40968345972506	0.9196719090314	1.05682471783157	1.37542638938014	1.04432098716938	1.02643020146201	0.767245682323519	0.914434714179349	0.812494395346083	0.985836554296255	0.766067593044378	0.253775003695109	0.208107810750778	0.837814906767888	1.0408196712449	0.784774351489725	0.253436713617704	0.156900398004021	1.17344157395557	1.25629066668943	1.134522246716	0.406572145356455	0.260205986687419	1.7376572206923	1.81691628986369	1.51191447598276	0.570419099934947	0.397310535855247
8815	U	urban	s2-ant1	385	1.99059733672803	1.67590899648624	1.43980669434185	0.497475915506001	0.314231538501732	1.95813530566555	1.57155182486399	1.41259751265477	0.992114458253664	1.23029819134368	1.53531644056276	1.28601494518374	0.967668143029856	0.373096894948623	0.241716171210967	2.05390238999847	1.46421013055973	1.30635651459469	0.918245809119894	1.05503101641534	1.10244210452388	1.05956799299246	0.858754378373847	0.601859168445995	0.616332313568033	0.698182113382037	0.770907610670813	0.476774299676423	0.228006212367902	0.167229893824392	0.797937067163535	1.29872989356415	1.04443057503306	0.251636639919166	0.147610802875793	1.32357603210092	1.74919346076497	1.55653568016848	0.471863381601681	0.212486204073896	1.49546855722858	1.8897027037568	1.62709983638592	0.522992558400141	0.262374238203626
8815	U	urban	s3-rest2	182	1.84922999560611	1.85783406777891	1.59461799516385	0.496420345274467	0.238764478096328	2.03324054237242	1.83473803238042	1.56775275804304	0.774303089518599	0.766138432482312	1.89002585871377	1.25570124809816	0.859940215878204	0.330479540086623	0.185943357494065	1.94315305580199	1.57186053174103	1.33862488064438	0.616134878732336	0.657193821257049	0.874533557906171	0.68816047418441	0.618250574295453	0.363315584230991	0.312242946329556	0.848613615560728	0.90082908493598	0.724254769531097	0.218622422607165	0.146799093625343	0.811901463543533	0.913676828550707	0.7798906114976	0.217955508162456	0.123557930047931	1.28410287638663	1.51060916272867	1.23529666527655	0.460186420005726	0.232733144979232	1.4817840973475	2.00073806019506	1.60418666663412	0.660636635887949	0.391496289525149
8815	U	urban	s4-ant2	388	1.90092514146802	1.78877725417543	1.34683966176376	0.426542855488858	0.291414535509859	1.78750493465608	1.71554920740263	1.31496391180082	0.714485902540867	0.885828105389674	1.50998828437432	1.5139390808377	0.974113676378751	0.357817013370347	0.22059443112051	2.10838581915228	1.56034810667971	1.21022212403573	0.734612369406821	0.955871386053037	0.817939204934498	1.10582691674005	0.727861026638605	0.367658404713205	0.400989607620717	0.751912956680476	1.02470697988749	0.51191518273149	0.212778278268102	0.158055518260323	0.74643828905524	1.33155050981305	0.843078260944101	0.243614214598685	0.140952205001192	1.15176284395681	1.97513610215972	1.49986105310007	0.487331467118917	0.214566681491447	1.32843293962943	2.00577399904006	1.38380905707057	0.527198271017967	0.258060958672551
8815	U	urban	s5-rest3	220	1.97794928331877	1.38326794483665	1.18474190469937	0.40455824686981	0.240436158819161	2.10193416768793	1.50343437014628	1.33008286486339	0.783893302832742	0.850376326345333	1.89786634842645	1.12590014305689	0.793482769265056	0.300642512446754	0.181710208836665	2.38736093769478	1.20564061376428	0.961016394228052	0.626889327084218	0.749304495850531	0.930456270662279	0.766061544233895	0.578667836958172	0.439382046133538	0.464305395761081	0.922976627687146	0.847140834795213	0.627970394085468	0.207139730378261	0.168926968355652	0.785403084725174	0.958226341305962	0.775975653845174	0.23701777481875	0.144651119453615	1.04890800188403	1.67035885391942	1.26358262165317	0.442044331646936	0.236387218792266	1.33601499821728	2.00428180753358	1.27161540016426	0.52961464461291	0.307265121103301
8815	U	urban	s6-ant3	385	2.18163767249809	1.9259007540933	1.01537787021977	0.410832970588439	0.237011684319875	2.26496972728148	1.99441732218901	1.16576191641855	0.623044875109401	0.707438219350353	1.65935040170617	1.69761529111293	0.909772279787488	0.350139467042648	0.193262496608375	2.28314086421324	1.74666107737767	1.08510344183705	0.697727131241899	0.913897604255254	0.957771647579404	1.23074792150029	0.692768414525043	0.363708318727869	0.359484250900625	0.901490669679847	1.17693870123725	0.594074151428577	0.230529060922164	0.152792409321743	0.827771746897781	1.57691740089778	0.791931894571958	0.257958471330621	0.136262759431176	1.35338164665804	2.03625121443688	1.29143568100617	0.491036376896099	0.216481231682684	1.52685399774429	2.31248505560179	1.41341423358388	0.57188813081711	0.274528328748619
8815	U	green	s1-rest1	184	1.94421699614495	1.29969886299046	0.712179432802599	0.545139086156287	0.406815322797333	1.85384516600657	1.29872833499229	0.884861198438277	0.99241445514228	0.983970996599161	3.33344121102615	2.17800259818826	1.6922460723278	1.13979909795839	0.702125867146979	1.97421739210934	1.15388316088627	0.756002573117852	0.785854342048861	0.773760068954358	0.945831595941016	0.686635367626426	0.451064765024835	0.654867807356806	0.550222484669173	0.558279038986406	0.630131501395565	0.347832778161137	0.24517347671507	0.184930325632454	0.958737708918981	1.1281498109993	0.610372705488094	0.287591407839859	0.181617484338641	1.3118901857999	1.67024097200042	0.97594801186036	0.583890775240267	0.315488334683613	1.35182499308239	1.58746515979907	1.10384384501689	0.744407821524379	0.51259719731827
8815	U	green	s2-ant1	387	2.09157256597811	1.92295172854381	1.23490626589746	0.598684876381099	0.467477521150999	1.70580150294879	1.69951835590589	1.53053982592522	1.43643584149277	1.52629112214364	2.96430220683959	2.08739018959461	1.36663202621666	0.826277134050976	0.634796919234498	1.75627657342243	1.57213702434438	1.34651653694425	1.2560047531474	1.54873700509072	0.541781873330833	0.79933693540044	0.531668666960233	0.480195408246321	0.377153884454808	0.54572055919781	0.794862488765699	0.534889503152292	0.23958315928279	0.175188484476923	0.81251949068934	1.61284620687211	1.07730108222888	0.293878090830912	0.176221664795119	1.24747805320014	2.02648415057805	1.59185271832311	0.542755014633684	0.287648014421429	1.1408486027364	1.896591280996	1.32847925884457	0.568787004189081	0.304053819419374
8815	U	green	s3-rest2	189	1.74962064707689	1.07218836538789	0.688974970269776	0.360003647548104	0.23131858489802	1.41306011684561	0.671054376727097	0.436105241127666	0.372016117635205	0.448059785453978	2.96596055582927	1.46103164488591	0.771629914033441	0.420986048801025	0.257974921576655	1.62513058305683	0.857583117219562	0.603215727184701	0.543227336984905	0.604258709113012	0.632067585505489	0.498353840274198	0.317085848974558	0.297548607128898	0.271166206351373	0.53420135399599	0.528761594432277	0.368507864939698	0.206172700082192	0.140111214603193	0.830674430505765	0.826664915365424	0.495357342971091	0.256174788046168	0.173166231671815	1.18608462837465	1.49313479857416	1.02086812993506	0.431871092710245	0.249771869650207	1.21898089628664	1.31996482981619	0.993343182411296	0.429151648176032	0.275635749322487
8815	U	green	s4-ant2	388	1.80957922403296	1.72108784176425	1.25070486475735	0.490605287121233	0.438091380861457	1.58232346998869	1.22674788947257	1.00568076282031	0.845596978559012	1.07212075745901	3.06651411002932	1.81249271101545	1.0071639502992	0.618263495626	0.625480869790743	1.81151527522496	1.41030018877886	1.25344608019132	1.19360550423835	1.46270125641381	0.697901049913798	0.79466997918821	0.475615038801383	0.263639397483013	0.274794865096639	0.584413623399449	0.856263765390139	0.574116089122572	0.267623542044323	0.191267872483047	0.962472520845627	1.43399373423284	0.916420114021913	0.322370473945698	0.193381287026632	1.25714707191797	2.16907582833446	1.52353245238462	0.534295270237145	0.286793211620303	1.07953188220116	1.89404777271116	1.35322947860604	0.5727800267502	0.334537236223745
8815	U	green	s5-rest3	180	1.77473412064526	1.57555805130901	0.773478523408466	0.447557559164668	0.257590410413374	1.74965302058097	0.809946231171857	0.458291910651505	0.432383887230254	0.548005997906606	2.4977744246063	1.40434464794862	0.838052436413365	0.488446559311576	0.319424250078483	2.18033529339124	1.25686923075439	0.816861563609426	0.82127056090225	0.867445036005255	1.1647270393791	0.784716203621368	0.37974336201124	0.343160536656926	0.301889481945687	0.823145978867344	0.822283693432444	0.432495824551373	0.307824825063008	0.207254161998975	1.15113638161826	1.40860216830059	0.747782433619309	0.377677900367184	0.258587964705628	1.43908848171495	1.84077188551558	1.24215999127138	0.603385214448328	0.399976099131489	1.53280835544058	2.16261086746733	1.30834711877724	0.707609978868873	0.497736400526117
8815	U	green	s6-ant3	385	1.93696965199203	1.83594767563616	1.07483864845593	0.457029680252617	0.358550431065806	1.61817131457618	1.26313819639759	0.814451221650266	0.604711261365839	0.77818928649653	1.11999319800773	0.639636541290156	0.323185376898307	0.16316071727521	0.147994015272191	1.92277404580453	1.65815587946213	1.19840092637771	0.876509294654455	1.09945267585895	0.67116029447728	0.853724350100373	0.449888635104481	0.243543627906236	0.221151370631061	0.660623921107481	1.21401350166272	0.695611155249508	0.256785884033167	0.175816346913585	1.1453999601336	1.85260723422772	0.981972124862286	0.285395090935816	0.161566478437198	1.37322046607127	2.26234966395451	1.45386757097331	0.538175274141788	0.280066106744693	1.26497459598437	2.17027337104405	1.28920569515349	0.524020925550397	0.297647870983788
8816	U	urban	s1-rest1	178	1.14907405409108	0.55186527865916	0.345906152330168	0.30516048253418	0.279016116785409	1.30833648472339	0.60652344098067	0.480914386901717	0.547523028536791	0.528994009681379	0.852182542596016	0.482092118612675	0.308500555053461	0.291069033386934	0.261041428520673	1.2917128177046	0.591590992968132	0.460025057209831	0.606196732282111	0.6065497401019	1.56719541626494	0.593547468597385	0.435765128288822	0.594847867493775	0.433820820823077	1.23790508584382	0.622271402540431	0.49765686854787	0.464438947571812	0.486050388505831	1.46819642021518	0.863934519744556	0.472927906604818	0.278469017867207	0.213398309207618	2.86385980024337	1.81117611090923	1.29416632288314	0.846934188956606	0.572882124465436	1.95276290117655	0.939499896136341	0.689630269389453	0.508871753821089	0.372520600437323
8816	U	urban	s2-ant1	390	1.0376415654108	0.563199067592953	0.358980040464895	0.295663038578348	0.302918561648695	1.14655257302555	0.603992067729548	0.453741235651304	0.527828427270025	0.539831528259775	0.719615190819192	0.428294601575341	0.322193260500658	0.288077737336723	0.306191876381316	1.11640378070835	0.575114651147599	0.465345031358455	0.696040896812009	0.780926411447204	1.07994060197402	0.577526966864836	0.469312598993793	0.719565293338978	0.557086499088589	1.17461182066905	0.640978647423354	0.474919180352731	0.420368816172327	0.443479989299489	1.2573434499079	0.855063224476911	0.583315156701253	0.333057610054066	0.308372059371941	2.29992634256092	1.59780769039047	1.24003352610327	0.839869196545922	0.691776043121621	1.44722129209245	0.853875424554519	0.624736333028247	0.485947433548379	0.408503837348705
8816	U	urban	s3-rest2	179	1.02241486809642	0.478768068117537	0.261185346028073	0.188595622018885	0.142338806197037	1.35210901611592	0.541101319887799	0.374495115223184	0.374247260685772	0.321258812376524	0.829914818647153	0.428944990853441	0.266050217145627	0.195644448290431	0.154551433457854	1.0894430285056	0.474551293274073	0.319554042686731	0.346672433413655	0.350486262286598	1.32968240753251	0.557590633440746	0.373755739571072	0.352102921594602	0.289370725254391	1.33464718528314	0.557359928875937	0.356048479583841	0.228010407119138	0.177233795366054	1.56058313330867	0.777111762405639	0.445331135038896	0.223800048083294	0.154333828541838	2.71229645438069	1.44877557689471	0.980241668383483	0.485155021574925	0.291552296189413	1.59861541796951	0.812071298503525	0.590299033924723	0.347292200860023	0.233931961762946
8816	U	urban	s4-ant2	388	0.944346102288902	0.484118202265849	0.328987203608458	0.342319315642995	0.437177724168954	1.03383690028115	0.5264775630005	0.394297110092372	0.465177757910796	0.551171012548371	0.771624564117099	0.429579382453662	0.307099199952411	0.308571167552827	0.410209803390967	1.09343876791439	0.553690787340712	0.416787994617006	0.597070627029002	0.747788057165728	1.18876423362366	0.581910207596788	0.444818870595615	0.620719479492184	0.596274429918572	1.258165007543	0.643056984945804	0.434004700629141	0.396677333705688	0.485561170395473	1.40520329538741	0.85590691528195	0.535868411343499	0.33527433729366	0.400197999461219	2.29816781527181	1.41270282189682	1.01411548342915	0.663547539986945	0.676348060550985	1.53605495765291	0.822917985839536	0.60443955625255	0.418971908032301	0.404182846196812
8816	U	urban	s5-rest3	192	0.901234500534494	0.44574064016605	0.284404789387185	0.20921101914368	0.173922508562104	1.68156733342149	0.656842786055638	0.422218480443606	0.360673451335812	0.336754147568115	0.687998551328638	0.404752649285604	0.265640900358478	0.20694344946677	0.170484234941847	1.27981946822951	0.522691880095425	0.381423755350205	0.369765104421005	0.41851036504893	1.48706564770997	0.57865222598686	0.421464419061845	0.458679248170812	0.455883365490185	1.36838188542557	0.663222423836475	0.422127221837611	0.355814172464115	0.380747739795134	1.4527696618525	0.784022569119094	0.44298601148085	0.277655242515631	0.188596074245026	2.48535832791665	1.51105440292077	0.941683089800284	0.610885912956776	0.412828756902373	1.94584251959961	1.05501353063064	0.725749420235823	0.476291713003466	0.335874329979521
8816	U	urban	s6-ant3	387	0.919736850161643	0.52594583180857	0.342456317582837	0.276786010946613	0.33815144410926	1.1614478078559	0.595936576077149	0.442035879372857	0.496178344795069	0.581541330323317	0.985469243855321	0.546876086572801	0.36539082829133	0.297775956922552	0.340432034167331	0.993068508065216	0.555912466299728	0.485985082471056	0.704688734628061	0.897328131090676	1.20673048695913	0.627644567232503	0.508615052976728	0.739341620688913	0.639324534286219	1.22957808276248	0.701873565193721	0.477615640962329	0.42363761639486	0.481055945709576	1.40560637834027	0.931841118120358	0.559590112114553	0.325281506421852	0.348555381963615	2.27895218985708	1.45516623749496	1.07146024913736	0.690861163104055	0.676177396349891	1.47087847038211	0.790601680016418	0.551197045152104	0.423224777528052	0.372552245584058
8816	U	green	s1-rest1	197	2.38239474237828	1.10692960788564	0.681096524516142	0.464994986148041	0.367968653684713	4.44285223196886	1.28995783804139	0.73331087357221	0.575437651779595	0.537800218588245	1.91975084436194	0.892106119522244	0.540413516717444	0.384656609234067	0.292085487310308	3.70835008732044	0.852322557686822	0.493552637078514	0.3785070055174	0.339459541641671	1.43659951841417	0.684663941695539	0.569302930177636	0.880664505077107	0.776033535475118	2.93795960461317	1.45434608155827	0.913133459365769	0.6308004335009	0.42220813978603	1.26586778084	0.690541041944425	0.435357879076194	0.308252639688418	0.246497052192267	2.09260979025128	1.19115990688644	0.760544159732421	0.521597443187094	0.420388455507687	2.60575532947685	1.40582872291623	0.975969223620555	0.648882143542258	0.529657219916742
8816	U	green	s2-ant1	384	2.26132782238098	0.997514401311334	0.538495506659749	0.360194448940585	0.199384876457019	3.71698052756523	0.933384563934224	0.47171360955872	0.34513421466578	0.230252059161647	1.8102852770904	0.837336267596197	0.482403953551259	0.324516470954024	0.185775696605142	2.97664730959842	0.791086245344047	0.415755865870996	0.271996938794057	0.16997053619066	1.20150185496261	0.595310428642471	0.446837977683893	0.947019373993589	0.626869761815064	3.12002626228153	1.57790014493985	1.0424913341266	0.675126800648453	0.408961473161627	1.06028504293312	0.572563264433739	0.353062125722664	0.228768334089848	0.150917679846059	1.57569450003979	0.944689719309765	0.647286442967988	0.395761967551309	0.255853076236953	2.22836252975574	1.21469618311018	0.759641521925643	0.523612048554102	0.348207054012413
8816	U	green	s3-rest2	165	2.33112705874655	1.04219682313748	0.589422779162316	0.380827839982399	0.289962428677697	3.36095708061749	0.931941832112212	0.561761808636523	0.419935454476691	0.386243218735677	1.92365329029905	0.897833959144863	0.538605889196493	0.35615508815731	0.265659930424267	2.47416995327341	0.813760915536622	0.48474294930469	0.33708992417509	0.279356901093865	1.80381713048898	0.726973039399356	0.610986374172523	0.685045797838021	0.625584624146066	3.26832998554023	1.81572544009046	1.13355194075955	0.650038401229268	0.420873254729226	1.21689744792686	0.637156627247229	0.446081774032255	0.274667785593254	0.218497983652581	1.89314235887574	1.07141420582313	0.752187654618828	0.451106750736853	0.334559390766943	2.324401071088	1.2144607448728	0.84377773603198	0.557743935128115	0.420065304016377
8816	U	green	s4-ant2	387	2.24561377613821	1.01479409380732	0.541420007248264	0.362000832770381	0.238731597217655	3.52397824545832	1.01219217400328	0.494552777010391	0.352278077631376	0.249590083447316	1.76637079948129	0.836821926939903	0.502286510457662	0.331377506322765	0.220100335992849	1.99698733604039	0.79953893149862	0.436162872693537	0.295709016492695	0.208410953591833	1.28829340118764	0.589922363138534	0.479030721887585	0.890424094903248	0.65816303044138	3.23834007633873	1.67862170700335	1.0943940086028	0.707364000737503	0.46314333435386	1.03676028727431	0.575481493720659	0.390008817785176	0.233519429430431	0.162457749135368	1.60517470395145	0.929752759466341	0.663548294694397	0.400045153734294	0.289141215922621	2.12493530458108	1.15352214263935	0.790635608535502	0.534249273531577	0.403969313344806
8816	U	green	s5-rest3	165	2.15212094971217	0.881039444856015	0.492291125403453	0.381853917573613	0.344589398452823	2.94728094986256	0.84929213295291	0.494362756317898	0.449668335578742	0.486299992023421	1.75481583458494	0.762807302584033	0.472634624462183	0.352496857183669	0.320078772842139	1.89917954143754	0.704491195374468	0.400286983419171	0.338073374925793	0.345691103849667	1.67699587006788	0.628626499681591	0.646607361120497	0.704757874273334	0.779620591088531	3.26036601419866	1.80198103593494	1.24185316532727	0.746147095138834	0.507183347716692	1.19879597988941	0.596108666450389	0.380426833685245	0.25816569326504	0.241601543751145	1.76667022780427	1.05742949230048	0.699171176906385	0.433403186060228	0.388517886225035	2.024455632146	1.13897768568912	0.757564192756109	0.503233357476181	0.462317152353531
8816	U	green	s6-ant3	387	2.1278299987642	0.92048144329408	0.481364518222803	0.289091174615735	0.164953726630976	2.84987856073402	0.878761245524807	0.44255806346361	0.306715804440567	0.208154226155368	1.54929580484244	0.78275091227997	0.447763430259105	0.275656448101393	0.15806680702898	1.69692163679334	0.694174469464839	0.372480662006409	0.242292865354787	0.154320039960136	1.84308873471198	0.483630451239024	0.384559644827635	0.586609834104382	0.38993799000549	3.39756642636206	1.90412405419367	1.20586441016127	0.68206545646315	0.375939071065039	0.822482715469852	0.51114787900546	0.348915071218782	0.19573017962845	0.131306629197341	1.35391978537675	0.837241523663844	0.609465350207893	0.311518773784892	0.196966812698005	1.50117656305006	0.872023047673835	0.632786268382889	0.377078296301031	0.254888126888598
8817	U	urban	s1-rest1	189	1.41862617068613	0.686083352400035	0.575304547696032	0.557699562599879	0.449381043351243	0.966183246443876	0.485175823176932	0.463888297890138	0.483981989162065	0.471568556659389	1.20810694570372	0.541888678940708	0.426022943495062	0.400595375465214	0.324182329674715	1.14644651795395	0.632852281011044	0.708916171573021	0.870036538141058	0.875051531184273	0.921352877781631	0.56938351459898	0.529077284530722	0.589592981995715	0.559172264798787	0.668556681767109	0.411061947907958	0.34982345582944	0.345390846502128	0.28278271042882	1.01076631034203	0.575975549632261	0.419880892439913	0.350636150841936	0.272492903600939	0.830891211948439	0.453183764620393	0.374294635446257	0.346374996597652	0.261369958098802	2.17086992499168	1.26259447184828	1.08795095696979	0.892973333513498	0.650733183567712
8817	U	urban	s2-ant1	386	1.57902229702446	0.498832220438348	1.25739508679603	0.39104615606754	0.476721034707411	1.90580694324186	0.450800912248699	0.622353666581808	0.243476716786993	0.261258402763707	1.34217000854848	0.382363359187099	0.553691882272476	0.175954845032513	0.251467198140141	1.78102116432959	0.675454495875617	1.01108831621469	0.302435654091303	0.500749498932896	1.97197119668711	1.08013851848216	1.31090825176186	0.355367558456862	0.536800423242796	1.7392361659376	0.636454640008124	0.441103241884528	0.140987925083218	0.205376844243985	2.8508160347935	1.23502146948474	1.18088659511929	0.322201886572693	0.500063910300847	1.86278575566144	0.986724434109045	0.646339773210556	0.175305388259947	0.311845333463808	2.96930812441	0.715403857557178	0.57505538244481	0.362872768834927	0.176514775500537
8817	U	urban	s3-rest2	181	0.825805338302814	0.982168150396557	0.545053435597772	0.393523962303291	0.300499594276857	0.510024925820442	0.608851916261761	0.392290150389973	0.332937055199731	0.276966953830736	0.832025792571613	0.858886315978095	0.467331589734224	0.348869883907893	0.259805106653064	0.652385479331933	0.833625976075135	0.584820053009927	0.509209699291825	0.496664734304959	0.535298627199781	0.513957117402295	0.319129748170326	0.308572425028236	0.232603596743016	0.405289382984855	0.392649174309152	0.214606848445466	0.203110100003012	0.163541234306095	0.617929988576482	0.808910474559118	0.392914138466663	0.282669413658863	0.209830182253001	0.49286363094164	0.991449810775792	0.462951590517836	0.276322167767418	0.16823027971885	1.20356300033416	1.21778652789274	0.782630865559342	0.489284634905489	0.278725785769352
8817	U	urban	s4-ant2	387	3.10516821004919	1.89439826055212	1.3762696796149	0.379519165613928	0.655310071515416	2.0645787994952	0.645995368882535	0.593694398677741	0.169753160023787	0.378855078329917	3.61062798143741	1.37095390128095	0.792673491630365	0.36497166743353	0.486573516742946	2.51920778587662	1.1042504990637	0.750810984808248	0.254072379550017	0.52502243813852	3.08949007058658	1.36384070762884	0.886159136417546	0.239233779525569	0.621236634442919	2.56029944706702	0.828349631233627	0.554427015954004	0.227912412927988	0.416863746096388	3.30670026501242	1.03583878804077	0.897473003803904	0.365512434045769	0.682767140285129	3.22686518582335	1.07567033236532	0.674659205290913	0.369352290563541	0.503532037736225	2.24714392905622	1.50558052471202	0.774640699398865	0.364488031111847	0.491990152579953
8817	U	urban	s5-rest3	181	1.31882526615151	1.13289703466574	0.732090071116721	0.406847551796843	0.448468117567488	0.863584866686968	0.643955996288222	0.413669524286128	0.26819413282817	0.265866082175593	1.0578742288217	0.831399935316575	0.529809654825037	0.318530232271478	0.341861931998636	1.170128132801	0.999101658970405	0.64364435566878	0.388458033002962	0.460729090552857	1.13224219833476	0.91349038712389	0.586159949560021	0.317909522323394	0.431726674622116	0.64383833150554	0.493239482937744	0.307941510063861	0.209562216926128	0.236891820262236	1.14547075434768	1.10805399916917	0.641608681211765	0.296988739711818	0.394566668525199	0.852835248903807	1.04682794420484	0.574444830926865	0.267093224558865	0.263236812463169	1.50833020066963	1.29654372946143	0.789609500598899	0.395427020997217	0.363599392992395
8817	U	urban	s6-ant3	387	1.55382679784794	0.3499038009001	0.615967697125758	0.498213717418422	0.303476758616142	2.77042158382888	1.08053912190068	0.3426053965576	0.307671539749964	0.194189162938867	4.71416676394495	1.79274396714384	0.472129177637914	0.450330302064678	0.266298340828061	1.48229945525977	0.751397462164584	0.532262939351226	0.370993939566825	0.486865018284974	4.55732991706348	1.38608724934747	0.380519397407111	0.424917431790569	0.273290405500128	2.05524871783228	0.874255020232671	0.328207398591722	0.343255305416097	0.213546879609218	3.85212818930704	1.75631807175529	0.479896265265707	0.627692183131764	0.354494587893001	2.41806158403519	1.13353639898183	0.274867051441915	0.389956605196043	0.257085467721312	2.93376449274487	1.24244641729833	0.948852067050977	0.456074331342271	0.243458985039944
8817	U	green	s1-rest1	185	1.02320848531042	0.860884465952258	0.428904820553454	0.274823932109491	0.212116302202362	0.876672282292606	0.660515390006488	0.333725535502715	0.210832615052846	0.185203086096794	1.0843515976831	0.691119702495557	0.427758342591492	0.234084883153767	0.177002226831983	0.697673184485157	0.427448603607519	0.215709605985792	0.133219518536904	0.119998193436608	0.544700042549586	0.323597734200058	0.210816871998994	0.128238127918946	0.129773535850167	0.721893008055601	0.705773468350114	0.327776694749008	0.167021647642733	0.146405749405292	0.891193547898646	1.34165268239182	0.621982503265398	0.258396456295522	0.170221798587343	3.01483333512992	3.84398052934803	1.98629849547423	1.8026521492764	2.73077435837328	2.66075431497039	2.14141502240121	1.42859652982597	0.687434412029101	0.382594383229753
8817	U	green	s2-ant1	384	1.88452202878061	0.584716383854638	0.337269359567576	0.192222691982555	0.175125031180846	2.28965096501009	0.767805594461466	0.469614773475077	0.251014918004931	0.253554028599971	1.66791665478965	0.464804930923778	0.275258024360956	0.181330109586623	0.164726334842083	1.32579757384905	0.488372884583469	0.299015417479776	0.217879010151215	0.210060328725708	1.37222576010531	0.524582416487929	0.318225978495338	0.184487806781548	0.19451648325991	1.65976781150579	0.642238692165972	0.367220378379422	0.217244179095195	0.224885151133899	1.89799724543225	0.799337934911317	0.475911477467113	0.276895558727133	0.273695142620369	3.69830813286319	1.01679859843481	0.452943271624356	0.42320230482878	0.317653444572175	2.27235601293604	0.836526352867606	0.499830117858854	0.343800238594507	0.294815380181349
8817	U	green	s3-rest2	181	1.11334361049387	1.08676172221901	0.540444218159633	0.40738009200742	0.310795074980746	1.29747069723085	1.01173114407028	0.485066235097661	0.306143720273031	0.230403393009419	0.974651853283244	0.870184937975687	0.394899445294832	0.297676489922582	0.193865159248105	0.713005410032723	0.50218046161722	0.28039909505305	0.172066995512929	0.138214318901119	0.5038180347508	0.324330207054447	0.209562137667176	0.170215248096284	0.140198702908238	0.763493267901135	0.79882378865722	0.349762304682015	0.20853690600752	0.167059328757101	1.0518472652596	1.63584844863123	0.662657847331241	0.292888372761766	0.206056354403279	NA	NA	NA	NA	NA	1.71051831462808	1.9590973478436	1.08042694096387	0.582161450139227	0.28790721713111
8817	U	green	s4-ant2	387	1.80494631503718	0.767857923280927	0.537217103853971	0.466330768205994	0.413696856466544	1.95408816088629	0.76382493849417	0.499091776020872	0.373831956271899	0.353438861999319	1.76912571077347	0.625920466162459	0.426844027432961	0.359447299605417	0.298898632008825	0.868331578347046	0.441090584159834	0.42199965747764	0.456843307862072	0.500583320578781	0.57733210646278	0.309994749146351	0.266514992101023	0.253735574648941	0.249658547226232	0.986003785918836	0.469913021917065	0.384457808066884	0.270634314040298	0.278415411705715	1.2103178908541	0.6689807705551	0.534838490330832	0.34068225429046	0.327850694980527	NA	NA	NA	NA	NA	1.6521496310644	1.08814225758327	0.863720994556244	0.57242564513939	0.393745880825045
8817	U	green	s5-rest3	176	0.929560244465632	0.987024430655718	0.511584678473643	0.407391742841783	0.318924665544185	1.25437840670121	1.04413457092698	0.547383149198964	0.439987003867883	0.401800930272759	0.806907711910218	0.869542291238956	0.487956535128967	0.377833048770215	0.280786655832511	0.58218402667686	0.505604475099062	0.27211326371927	0.299056261369109	0.282976621661412	0.428554873592229	0.304654629814241	0.2550431491254	0.22883606856251	0.220316490391049	0.805232464205682	0.78861630513928	0.359772071888615	0.240230301599069	0.222816377326203	0.951078604043262	1.48357306978183	0.77126035590482	0.332436718260421	0.277758919507042	NA	NA	NA	NA	NA	1.55640527201052	1.66587836597178	1.09280192354863	0.575570531847907	0.361381461490889
8817	U	green	s6-ant3	388	1.63052582189558	0.736144179079307	0.496901645591609	0.405657700763149	0.346121258929591	1.92901653232399	0.742697469364826	0.543472830442738	0.440965216741194	0.388981192317112	1.75380495602335	0.658120853112181	0.483015026286143	0.392472760901989	0.377672460240654	0.933324061956002	0.450147715283635	0.402047884094143	0.427638351623509	0.418320002651281	0.574168353170816	0.319655929070686	0.263990787103169	0.222282704016304	0.197311032920613	0.809482219066764	0.430008168861891	0.367106608847109	0.238507860693509	0.204686591807502	1.10646839947756	0.673932371873628	0.575571812247136	0.315285422133128	0.274621570834803	NA	NA	NA	NA	NA	1.60423380727431	1.28316629980006	1.01171377886861	0.53641123195241	0.365055065357593
8818	U	urban	s1-rest1	181	2.41994636723747	1.17866089841449	0.612748591022037	0.413130625726116	0.340089920547278	2.66121748990114	1.2366729227967	0.67228916585828	0.448734090402008	0.385984752461854	2.61231506913452	1.12315102371501	0.538697483120651	0.310835168739317	0.238430076111647	2.21513506449873	1.03438980896088	0.521529186760443	0.423619440722936	0.352700674537444	0.73872224047474	0.5346623718043	0.410170774534248	0.395685070234561	0.399710923378006	0.601214088089688	0.374628027486911	0.282986060776015	0.205250589702984	0.180277353297932	1.02717190896376	0.847357216380504	0.44579815123404	0.235572553502004	0.179496055255322	1.920714573344	1.30402684407792	0.781140723129848	0.586113463810062	0.464791407995464	2.12919141469686	1.21486315665785	0.740543083986735	0.546967755618728	0.489330860207937
8818	U	urban	s2-ant1	387	2.06839204736567	1.2284372262141	0.533704688149197	0.672885113750838	0.49134964369965	1.94122681906541	1.16042253836717	0.480777022209016	0.530617779286514	0.433271995997807	2.21213416768841	1.05817716892654	0.480960864369256	0.470060058016207	0.346761562981163	1.91060970955604	0.875947051599529	0.436636331661578	0.593748542083432	0.440718896484936	0.674981781709198	0.491857640513767	0.388036501779293	0.799135322600808	0.742143336841441	0.527717077881261	0.391998270230267	0.271126628476956	0.34898411438161	0.289697199591942	0.8159836504333	0.971160539078947	0.42110328033316	0.348893938781782	0.280404910998876	1.28884644961705	1.16262434760337	0.598401858991542	0.494955547200503	0.366788863164564	1.61296011226707	1.15315007580273	0.633845535944298	0.529488907834138	0.450740019668977
8818	U	urban	s3-rest2	181	2.55788469394572	1.14820513791097	0.697540488969337	0.390292842210119	0.302287738830842	2.86885946860104	1.19748767072688	0.640616200306987	0.398842102410455	0.34195574271242	2.69675325074011	1.02519965355726	0.554390013040001	0.311754647762903	0.231370835551671	2.53548225604427	1.13337253236828	0.630374009659079	0.459061662441064	0.404879142786979	0.801120169950769	0.505624061133081	0.473570220863227	0.499648968338129	0.578520385908407	0.603194844974365	0.415371022410037	0.328264938688355	0.271158266877624	0.280306699832133	1.16692483887403	0.81446665949522	0.498754228082351	0.325665230437973	0.301905755324651	1.98941526776954	1.48279678014802	0.87547652625344	0.632883860024211	0.625933501516625	2.26012322007687	1.54029965818025	0.893642235274998	0.71527092898657	0.756511847535799
8818	U	urban	s4-ant2	386	2.18417675030247	1.23800213907796	0.614101872664972	0.731029685725575	0.601635112137634	2.0389581751377	1.22790952787521	0.629912942455471	0.81288730917721	0.689496460453135	2.32366646450565	1.18290415578259	0.580083042987591	0.607610489116152	0.495307891972975	2.17425135026028	1.00624500377834	0.572544051087957	0.847402353379669	0.736103280420019	0.70218259339653	0.670297260590861	0.829198993013522	1.64015268122133	1.78992601446167	0.547301757066906	0.423769813162148	0.331106071322138	0.489602082356558	0.45955958747624	0.873294405887552	1.0975627596704	0.644533667437321	0.589164498773378	0.602800029139701	1.34969357839809	1.36231130570718	0.953804507543527	0.898763622504493	0.898094982019574	2.13809562069879	1.64046664326792	1.23314114785869	0.984626971001204	1.06634101815158
8818	U	urban	s5-rest3	197	2.18397715679449	1.29493382342271	0.518358175383409	0.344008970771148	0.234604406808237	1.95373349252358	1.29722476015594	0.523518284419807	0.382358004239637	0.280026392378546	2.51578638449866	1.18158757577154	0.468094010659689	0.272049008543618	0.207598249311833	2.2923132637799	1.06219009442567	0.492711992446212	0.388503678959312	0.28526539617456	0.783182202818151	0.57826108917026	0.397698269972879	0.406930326905637	0.502797774965324	0.558868297088741	0.394954394281449	0.293075918045171	0.231120436428946	0.224270191571362	1.05850904583789	1.10980580701593	0.505429539767152	0.288357980700006	0.228417407103334	1.74865737484231	1.56462939816424	0.826105957875037	0.630868564149934	0.542952279973006	2.10062408944624	1.58103362386048	0.852945697536963	0.708147248322926	0.680376714720472
8818	U	urban	s6-ant3	386	2.17107493933845	1.44389672888008	0.656284624647866	0.648621938085091	0.528446493493317	2.03753513783224	1.38715787140902	0.651233984000157	0.690526409152182	0.611107200037714	2.3925391624837	1.26795313950558	0.552104853149054	0.512412151278419	0.421618073197342	2.23259047543627	1.08327657723386	0.525371857504102	0.700504324761713	0.61259719837412	0.678875841070846	0.710001514968731	0.730271509012188	1.36875625485506	1.5374343716445	0.564546701572763	0.44022973557365	0.33428557499795	0.451353896667863	0.421479515917756	0.937417297598694	1.29407959310483	0.646233471005798	0.53590367483852	0.543639959619445	1.41500632687562	1.50252585522759	0.9064594957439	0.830058616566085	0.78619732370543	1.64259128585009	1.46226461763388	0.940319269584122	0.807947202062752	0.863934633484644
8818	U	green	s1-rest1	182	2.84173557578979	1.86688073854564	0.868545552086228	0.465579897387561	0.268265559209857	2.95501668042394	2.05949531531332	0.863462466686674	0.529451630276322	0.31944371315856	3.03004662755924	1.76105963141671	0.766090556945723	0.407964523079378	0.216616081175246	1.85124799709381	1.15350870453268	0.526862992356026	0.336109575598349	0.229909889345451	1.67713672598106	1.01250221566583	0.601505917071757	0.363431526923219	0.22111152415961	0.889760721709652	0.610879422534852	0.3716047901649	0.27033715929552	0.164028382318169	1.83906905181796	1.62616016506306	0.782036453525777	0.480234211849215	0.259785172466087	2.05888268945706	1.73397149565454	0.865616645423785	0.456659048850341	0.240167840103171	2.17946061162207	1.80296121840091	0.822985624620733	0.464109304519196	0.245319163792846
8818	U	green	s2-ant1	387	2.74120673124286	1.62901832269916	1.02152784860487	1.16969230870888	1.13058030829274	2.5411056224926	1.6110337024566	1.0939136953	1.45692272261267	1.45121257368836	2.87580472639407	1.46644208751791	0.934243236405119	1.07646294525846	1.00157648173391	2.20657412711743	1.10732088500456	0.804248616395944	1.23775031086145	1.17745071312209	1.72013617134045	1.18144117548581	1.75087338153042	3.00015322338735	3.11909636753186	1.02754203329371	0.657986836094321	0.644920317822777	0.932638984356984	0.921928479887491	2.19920242382687	1.63879564213438	0.978979630315681	0.975657463174179	0.826136193355916	1.85724693790408	1.55195058603891	0.978584124650577	1.15767728380637	1.07453311383392	1.94552277766018	1.51392908237869	0.971209290315077	1.16855547088045	1.10268783183197
8818	U	green	s3-rest2	170	2.57835752170579	1.28273305675392	0.619167794303768	0.35119103993422	0.217342368325416	2.71534046294334	1.40741217855876	0.673330920726179	0.364525970883421	0.261353689391414	2.72602206785515	1.27023789914333	0.589774275839379	0.325101385208081	0.19299654236824	1.97248985424763	0.925312551944656	0.490315889513132	0.31048762766483	0.257606281364905	1.87924837415616	1.00993854139161	0.587154914277701	0.353226662328918	0.244128407865494	1.02173654887785	0.616991643821397	0.365614284268272	0.22287513788881	0.14481006686182	2.41983286928045	1.62554996286733	0.795688388114035	0.420042369460154	0.242136163397835	2.0891389062296	1.57966529553203	0.831244160572677	0.365569614241551	0.228015126430147	2.22957492304342	1.73006093991326	0.827464838230062	0.38797804981592	0.241586950012299
8818	U	green	s4-ant2	383	2.60977133428567	1.59092165818115	0.649651012043842	0.388688342678271	0.260176909694993	2.45358578223867	1.53334236675481	0.590759058244857	0.344437928179048	0.266683879910007	2.82505474039256	1.38154620503671	0.596449180906558	0.327825212619981	0.217455734732957	2.23256457108987	1.00234088805037	0.44670964086336	0.28366342148051	0.221281611346972	1.53010695198452	0.891103479682126	0.592567369947938	0.414248516697055	0.389894675871466	0.954240200343537	0.525272540298148	0.337396887827923	0.236565797964579	0.193750057697214	2.13128819691596	1.63828093899298	0.817623824392673	0.452742675324578	0.310681051360368	1.76712715591565	1.45692066847292	0.757299342574264	0.419352442742072	0.323666045726712	1.85076652089794	1.51589908120746	0.720185443552073	0.403495932272122	0.312863965938546
8818	U	green	s5-rest3	168	2.40949535968889	1.82406610336495	0.73335445194859	0.454801233133682	0.549609412239259	2.40125481575152	1.88353188986124	0.716725754247788	0.594017135216154	0.622698556875936	2.6128584685861	1.5431520932101	0.551360663952395	0.440416189182944	0.499020420645867	2.1154753760003	1.0149954847784	0.472384387226035	0.525916783391835	0.628462687163845	1.15035985763145	0.804901480766971	0.527100980416313	0.547479274050171	0.615562656548718	0.68416147901051	0.443011053312611	0.329174554617207	0.378300289964033	0.519132198818746	2.41631691397352	1.69039705974584	0.82764304813978	0.566874481367961	0.530793994730858	1.73947732718305	1.61016651223445	0.815192771689382	0.640543936108936	0.695170432106761	1.96264895388811	1.69936826046206	0.882705890110854	0.855666752902958	0.88932406705188
8818	U	green	s6-ant3	388	2.38307690105084	1.4467970880617	0.633790801085042	0.441762268944069	0.448970489374627	2.34624838044455	1.38207930283962	0.613519565121436	0.605957279796496	0.545696258747205	2.60851074931383	1.32206864906837	0.582411187093352	0.419693230404966	0.395725826080659	2.25585199749336	0.951099736910971	0.533035880851551	0.552974560893356	0.644129478561372	0.890435959491781	0.702287761948653	0.5735961059863	0.718632505172795	0.865900174655413	0.652146261224819	0.457064293319672	0.321942851845853	0.341289747625424	0.392369325806457	2.63491583921366	1.73650236063597	0.804908487492208	0.522158083635857	0.437212959251392	1.40378823653755	1.3989013474752	0.731718517494877	0.50356707110628	0.492188147625154	1.5580295473089	1.37694773588646	0.739203040310371	0.565953616839857	0.58951296714615
8819	U	urban	s1-rest1	177	0.474009644745459	0.304776538010904	0.19639423457343	0.154767648521985	0.111316818523798	2.43510115965432	1.15065038821835	0.752056725101463	0.901418336561464	0.615846976322413	1.38483948026609	0.559717737967662	0.329054309164738	0.230338775399187	0.12974533124339	2.53776165121839	1.3222768181973	0.847002189779025	0.91391847457057	0.714362479235134	2.75265013993478	1.54123934432403	0.830661705249726	0.73221301515712	0.461731622497414	2.04072324271756	1.14023783275796	0.57471212573458	0.357629011282453	0.186305582010371	2.78852798963604	2.10498986474994	0.99859646858559	0.766817082597242	0.363701403317566	3.6240612568852	2.52240527032439	1.41582699509862	1.10364116346615	0.503169236379623	0.672062552579461	0.32847829928991	0.180367434228098	0.132171598132759	0.0789296760620322
8819	U	urban	s2-ant1	386	0.488895859304119	0.318525084665226	0.233255132043643	0.188360778042603	0.174880925323684	2.35032741090111	1.08832808617972	0.766815476819727	1.34499698531811	1.0015426823358	1.47728422792423	0.644810185256374	0.399261723486493	0.316237092450895	0.200966204665488	2.02090209360681	0.990384045415291	0.760536163816677	1.31195076629975	1.11931083337971	2.92688407173606	1.58100393696427	0.987217232064798	0.888224949005224	0.571046439145017	1.5523751478549	0.814071028704324	0.423863917015082	0.310271850366763	0.169379063548671	3.05387441731501	2.33847986234829	1.0276645412932	0.862146046035083	0.393499772214222	3.58812490394501	2.73866327930004	1.39248390914953	1.14888791352585	0.546531310914349	0.480770294312988	0.212130332429753	0.108106607425389	0.0796414978361764	0.0507328257650463
8819	U	urban	s3-rest2	197	0.469376607885506	0.335285485207846	0.197403075505165	0.166776199820706	0.123719030715149	3.09444102258899	1.32743055365365	0.821048680974165	1.04685677694096	0.63401687735547	1.18742177045605	0.472635974420586	0.269928861225504	0.222531752274002	0.13304565065693	2.92982271513799	1.42088315150338	0.885578017862826	0.89336215403208	0.725534616308934	3.15558882182081	1.52651766054307	0.790597773793206	0.735983903670749	0.377317319927662	1.359831014638	0.766285990817441	0.345410824545308	0.264214215090729	0.131438465543143	3.20061579853961	2.3132534277511	1.20628520475214	0.880378452004386	0.388874851067583	3.59616753425985	2.50160062178374	1.42808918974319	1.03382181245194	0.42724387911528	0.235967201875885	0.102294008383409	0.0616576053571503	0.0469619076023336	0.0376595494516357
8819	U	urban	s4-ant2	385	0.695610085220974	0.400263747800185	0.245251994846645	0.712265033421121	0.495591302511375	2.53773401591551	1.11205759643653	0.707515200591187	2.81817477882375	1.67279927493233	0.995073561052713	0.540104143942824	0.323682329710325	0.291529002393984	0.221131183832073	2.2422615296996	1.13424003181011	0.777938942334405	2.25904728097179	1.58719280860358	2.74685678736963	1.546750849163	0.907896456176651	2.58482941930712	1.49103989636288	1.26897462877454	0.770668084662869	0.391015721101087	0.28907281030831	0.170488155878084	3.24191430090046	2.4577014569039	1.30433047599281	1.90483474468019	1.04365710707844	3.22764253934138	2.52125571896953	1.38546684458543	1.99300129697103	1.10790367871146	0.079812311006329	0.0558447389702108	0.0401576846739159	0.0342675983845854	0.0302255125094989
8819	U	urban	s5-rest3	185	0.639175446856992	0.392375777307241	0.248610309393515	0.199023910561534	0.152023816304169	2.14003067499319	1.12349769350031	0.83992285152499	0.910518119089036	0.495817377039358	1.32990360937865	0.749934513098041	0.43983275152041	0.325829942792193	0.185314960871474	2.24588941468873	1.03341626808155	0.730596636916424	0.76446855138227	0.531677987724366	2.46082105514838	1.45344755292295	0.93477147865436	0.737960146351466	0.358503143614435	1.01989275001065	0.603720600196431	0.339580341257844	0.215241795908351	0.124188974088241	2.88574570225322	2.27049478900305	1.37407552019099	0.889988108031947	0.388416365820758	3.24208999291084	2.11784641589074	1.34114745853359	0.894680612538974	0.43065572569097	0.0587045295369345	0.0379315800479359	0.0321708161070436	0.0279352495273785	0.029156099127158
8819	U	urban	s6-ant3	389	0.656695078806042	0.303884133256675	0.445530890769794	0.281416488223431	0.230521067872517	1.38677164239023	0.916011033158737	1.24923129479183	2.07733284619823	1.03585256326558	1.24771437179722	0.24251366963745	0.477046467407635	0.141140138890083	0.217626358941754	1.56050127319234	0.607056303826045	1.73650216008118	1.08050959719995	1.72920016034568	3.42202312743775	1.9809750562006	1.94949847817346	1.07534326622638	0.584473368184579	0.533005697456956	0.422319610140077	0.253785134990407	0.309247302839174	0.125564849478479	3.25483107911011	2.40949404576484	1.05949968657282	2.48490763741915	1.50874057185859	4.06950992851947	1.85788260745621	0.573839567970572	1.62102537162932	0.55823674644641	0.0506393208610479	0.0316399351691918	0.0242847452614924	0.0226491385192884	0.0192143649192301
8819	U	green	s1-rest1	186	2.71202998546216	2.05913006351358	0.83856991125222	0.694458978802093	0.226522220727876	2.35683132029193	2.09146730367129	0.739183557084181	0.712923892503447	0.378128648965542	1.81575385618292	1.60355739130119	0.635536337384349	0.788446485138418	0.293591543029401	2.13691687984793	1.8393792291374	0.689819299793215	0.758570301544147	0.324075240661594	1.87192484109582	1.15852367921871	0.623904432170802	0.774641527192019	0.785248048945842	0.335623926952333	0.214722184704804	0.154600254995052	0.0832684651278435	0.0639342621369745	0.946798961771965	1.33318209374162	0.483157971418604	0.504415359040735	0.298679189195298	2.91581253629977	2.5791346578562	1.07821892195363	0.846450081063552	0.424273878730754	2.69187351749236	1.66111569312399	0.72997694853686	0.624412014307399	0.329555821913889
8819	U	green	s2-ant1	386	2.81508664833805	1.71984015279156	1.02579336759733	0.862267614348142	0.382657813265293	2.76891654657278	1.85571451418325	1.13551053587219	1.26655951822504	0.738513146675268	2.26170820103999	1.58840721954965	0.919138236325329	0.865318291288827	0.359156223097189	2.24906675556226	1.54345400870014	1.05395579331433	1.03340388302886	0.548540694080263	1.34217212827206	1.03155613117239	0.733709737768005	0.879677927659199	0.758277260432913	0.323621943577601	0.1872907802972	0.131184103341547	0.0904617114604665	0.066851408915146	1.04016647243515	1.04185936455056	0.533126536943483	0.424468662767666	0.298136617095505	2.27420099896944	2.39273280924446	1.32920695735846	0.958859817229659	0.499272858048603	1.93335781932898	1.65420553477664	0.983142408093962	0.664502483623081	0.403383377625062
8819	U	green	s3-rest2	180	2.32043845383219	1.36980836868964	0.91694753343404	0.697690357958641	0.206259912880765	2.0579826266183	1.33348447982651	0.890123607926972	0.661170239086749	0.297363944647987	1.96724947447596	1.30022354150449	0.85101182013777	0.756339772116689	0.191826942128074	2.18716215855415	1.35590422715892	1.032345484734	0.848794898295934	0.34122286581983	1.05568101799572	0.667128283509704	0.402585189862889	0.282743489233069	0.180248298029806	0.332942243204642	0.189923154720432	0.138112597602066	0.0929038662709953	0.0669509843258841	0.717790146751376	0.80306141444597	0.457125627655498	0.319343025470413	0.195240268673835	2.0358386752265	1.59908885279689	1.09338978685112	0.610183166233563	0.272913323951596	2.29806488365083	1.63954690908039	0.970112537192112	0.477187197176381	0.213545854946833
8819	U	green	s4-ant2	388	2.62915657403014	1.8635120056633	1.12339834776299	0.937681778515184	0.384042343187235	2.6635609079789	1.86354144803481	1.04431759356624	1.2134930291528	0.741764143800923	2.350200809905	1.74276678972143	0.979771779331905	0.91937479006644	0.325261926865024	2.28955278691679	1.73322232878879	1.12738734092095	1.22531842434831	0.57556696255983	1.32090455829033	1.03347265884813	0.781572252668279	0.958464829094703	0.819621372199574	0.316747995573382	0.19144040703598	0.130482944357999	0.0860809650057296	0.0669644731770478	0.890039110604256	0.881418672600471	0.476954421676898	0.405566589365491	0.283433229173697	2.28700241246194	2.27089284115614	1.27793471927607	0.966534670771691	0.49024869668288	2.4305054436795	1.70338918044944	1.03282899994688	0.66027348058133	0.363446714094437
8819	U	green	s5-rest3	179	2.3857882893442	1.5148572923725	0.889453254858387	0.567843538554625	0.199706802430643	2.21011942864835	1.45905121844794	0.844858205254602	0.635708654267289	0.352596633439676	2.28011216727233	1.41859638057775	0.834986979678064	0.612177812112145	0.189361937502479	1.78110771391797	1.1698483737672	0.772906160626767	0.651882035714721	0.278512947955987	1.45646288313065	0.854771003631592	0.444772278236916	0.290564065686262	0.195177387804097	0.233085630745137	0.167554793269229	0.119510210186832	0.0790070824388459	0.0584066908393837	0.963479767560223	1.02468530002327	0.471355321403727	0.316219626864759	0.200623570174657	2.1757340173788	1.59404110292002	1.08701657015293	0.527438581875966	0.211728385201401	2.35204620353917	1.42711711361276	0.756553135633814	0.427434850560899	0.192841726096567
8819	U	green	s6-ant3	387	2.49606998415902	1.94952213353502	0.949276930396617	0.786273672002096	0.259260796179034	2.5883389043587	1.86124222172199	0.95391253306973	0.998733357311922	0.478586639052167	2.50491176648756	1.80731577716687	0.924890963115195	0.824373936790845	0.258675050494555	2.00468359602265	1.55169423412242	0.880305224007246	0.969489089368835	0.357920412537922	1.42524078401242	0.966465021768334	0.495865053366384	0.395695305877039	0.273536297533817	0.256508410712357	0.166881446452425	0.12396680687766	0.0858814058058484	0.0638385731423245	1.05774818617483	1.15770730556496	0.634349792692376	0.482033465525571	0.349074960195172	2.10544629326441	2.35915143625789	1.2104629485292	0.795681816767838	0.340643476014362	1.33695310430665	1.18807183207352	0.59435003348458	0.38708780952495	0.215306248818752
8820	U	urban	s1-rest1	189	2.11452110513572	1.92015435448249	0.893856104492204	0.678506819301343	0.538820933024363	2.3616419875209	2.08384481399887	0.811512819079825	0.433861326243448	0.295022737383415	2.02399988673038	2.00827571756712	0.702406361333543	0.380419112851411	0.232903646055531	1.70058366287615	1.8379316378797	0.808472051078906	0.584680589054136	0.45730687466271	1.30628848483023	1.18296100761394	0.507834030986216	0.227634544066134	0.143493346152719	0.677899987514719	0.896639373404449	0.355267022461562	0.203174482606681	0.15350024731085	1.19115851079822	1.61527948482474	0.482929321025264	0.222498819503447	0.142221110912735	2.09878901721622	2.58922940235769	1.10661116994188	0.44283659890881	0.255195895992576	2.13286289440757	2.70749149217884	1.39512569323551	0.716716179639253	0.497031761977642
8820	U	urban	s2-ant1	385	1.96170479079129	1.99017419765955	0.848779446510864	0.721893587767753	0.492775562458271	1.94209940994864	2.34665649602961	0.804814661355596	0.481510614447874	0.297769782568387	1.98441646948016	2.1766422021998	0.773057837101651	0.424165035208482	0.227026051120389	1.47895326195193	1.95527239225951	0.747723862364813	0.541174015310942	0.350672216753081	0.959671810542008	1.2004852824912	0.562664289746161	0.255907104811821	0.191558196036555	0.621699545036292	0.775139907436222	0.350738070245403	0.168646331649135	0.113119419904452	0.770541717743599	1.32393832003636	0.47961861970003	0.226807206552491	0.12847584961566	1.52933345212972	3.05413920886823	1.16366700129401	0.482644557808232	0.189873043653081	1.87434043071059	3.13070135641247	1.27409713362927	0.537574997295083	0.225843485610265
8820	U	urban	s3-rest2	187	2.21899432679946	1.94015178920419	0.988064403852235	0.619843893708462	0.462433936073695	2.74936968490439	2.43694263821305	0.906834052714277	0.498427867424022	0.362746226156182	2.05754013510308	1.97613637683606	0.786406202292484	0.39946598068882	0.274039929087536	2.00570134230082	2.01931960443034	0.903902224066755	0.550544349493252	0.4694834402835	1.42604569950941	1.69397329611818	0.656348341425026	0.311217303037534	0.25723514053244	0.764991712952841	0.937064623890895	0.3853135715456	0.219218759631249	0.172308395106425	1.10129217637393	1.41096728786512	0.622591936431859	0.249896879478438	0.162846977915237	2.14513813424075	2.76025972610202	1.35343302426947	0.495464717240634	0.31809980331986	2.2567849329074	2.85673425338267	1.53575463315287	0.71316824495066	0.564498419341985
8820	U	urban	s4-ant2	386	2.29970777349541	2.2760380832621	0.890876862382751	0.644397954128006	0.380972212822643	2.1843533623252	2.54756822679317	0.899582758164986	0.520493229286355	0.361833952483814	2.24303918697763	2.44996108635995	0.77969194695894	0.411831203677112	0.241707211725676	1.70712088431205	2.2756355290997	0.792059581531565	0.560396209858587	0.412316648300673	1.01897808633652	1.51245159297619	0.694676124291012	0.374922414765895	0.367776792435599	0.69920599842104	1.0892562652946	0.362480322365277	0.190282910498204	0.125452805269838	0.916788163378622	1.73698740176733	0.494342826087017	0.252983068459066	0.158417161674479	1.63114874305992	3.09734273466105	1.16880958285807	0.471566844446489	0.226393798964563	1.96990240557908	3.37517813727502	1.23706810837706	0.523521752966324	0.265909513516644
8820	U	urban	s5-rest3	181	2.46747415614686	1.87133486231975	0.946394877237728	0.65272579853746	0.466465563075844	2.65436473142062	2.13981135608512	0.913053767938146	0.454259372003058	0.335385026147161	2.37114439279396	1.97573260940325	0.785748393651513	0.391265852069275	0.25544048665335	1.99403647752393	1.94199160029322	0.893104047388911	0.711756447691703	0.568409502468568	1.19037504448996	1.50040903595755	0.549866003494055	0.249182545266809	0.174040121129385	0.73467254146682	0.825244107704604	0.413419072326085	0.222869182231973	0.177172257052843	1.15305511514969	1.40309829272842	0.564686159455263	0.237641614146761	0.1439591511174	2.25103985670744	2.69636114032809	1.29620140490632	0.483483530016525	0.271429854618979	2.44308610096877	2.81629165487241	1.59970874479332	0.833167195962667	0.679088782971896
8820	U	urban	s6-ant3	389	2.38292852451001	2.46255722323306	0.90356272521695	0.830783059383038	0.698291100460365	2.29748857073	2.62646260921527	0.820870101276053	0.44476628922497	0.257582638524672	2.36338008881645	2.55995726672315	0.764703436547591	0.428369147822814	0.241831635911288	1.86899854760443	2.57344940178153	0.896615745526781	0.788833934626945	0.543339661021399	1.10788039479752	1.75462459122976	0.493903049587573	0.243522486864636	0.134882633871767	0.694665208539802	1.14669791306458	0.371619160441062	0.180829689979083	0.113134349705034	0.999929755494201	2.1235050352583	0.505908100754889	0.242050164911255	0.128291024651511	1.77392131240477	3.31262208908255	1.14574261446785	0.443495886571387	0.191630303421659	2.06000152165903	3.43671615496745	1.27341291294602	0.526834345431726	0.254838788815127
8820	U	green	s1-rest1	184	2.39291413106817	1.80113655467787	0.847564732429703	0.426922977431898	0.257442066390742	2.85944089282497	2.62440382488291	1.65788905362298	1.93812090681743	1.51373292417377	2.25644180413353	1.92543008961764	0.852277171805986	0.434454709274463	0.233990873455666	2.17053711552959	1.88496533464176	0.873196091354361	0.673518916095047	0.487787868204207	1.15102167221073	1.43356429635956	0.504377658954956	0.357089453914619	0.279429940210803	1.36962762707977	1.29098065252592	0.55262871790017	0.308415313720619	0.221075146114779	1.53185833398817	1.31618337587463	0.617953696198997	0.285717448449634	0.160231898829841	2.28495921557574	2.42778862236614	1.24574138901985	0.55220476192782	0.310886126976197	2.56708275196657	2.72377442525732	1.52961448059219	0.909301430362066	0.695265839033391
8820	U	green	s2-ant1	388	2.49147942032782	2.44939263101958	0.78267156521676	0.441014353450657	0.224481233813757	2.81536147696082	2.9905494516068	1.45679880868798	1.95097050732265	1.52328245855797	2.31553850799858	2.68102649166363	0.829167424589755	0.477165888871718	0.218194210456731	2.17297731154063	2.26364880690905	0.817434750762837	0.701704627012022	0.397223980017939	1.23854468322613	2.12487676051539	0.437027019657748	0.268580457969027	0.165574552340297	0.853230312988998	1.36252306824336	0.385670148091976	0.210445177808858	0.125784271694522	1.39002595567047	2.30738216597566	0.582479806156587	0.294061349725924	0.160150404027584	1.96146336149311	3.44462516840373	1.18357549769555	0.583791474537605	0.261525182922244	2.46687234542279	3.72296427411557	1.29287839634193	0.772714689056455	0.362599019497842
8820	U	green	s3-rest2	172	2.67588485994318	1.82324687676214	0.778168295917338	0.345832871634176	0.18691519134073	2.90232613196796	2.53846978790568	1.52702163014248	1.51994989793727	1.20987097523146	2.43375743774133	1.86681993078568	0.78019296761818	0.35498996010735	0.183513150716765	2.28442764570438	1.61773517666377	0.832967530764274	0.522994769059305	0.357120412090429	1.13174277779427	1.60606877174886	0.445627138271608	0.234190094001041	0.165584038518071	0.908796786812806	0.887707702312925	0.419750122581111	0.211404193133563	0.129698215368915	1.47778958775195	1.35876458755236	0.590666284443088	0.226762634262774	0.122122914977343	2.28971616489749	2.70378709438938	1.20509467350739	0.468168335597044	0.233373336094352	2.59354955393901	3.16545664026436	1.43454479882037	0.612830362214622	0.37150541042225
8820	U	green	s4-ant2	385	2.58723258187615	2.50291151109058	0.821569857533667	0.43568880469168	0.234342095135428	2.79612418949293	3.17304445155987	1.53881695519829	2.74030446894871	2.4507276667471	2.49658479020462	2.66251135988659	0.890054377510929	0.457743252674793	0.225609867820745	2.28821451278761	2.41612535768119	0.877523957462534	0.901375395474422	0.609010910478	1.25453895490219	2.39544139606151	0.444270578165056	0.262914574539826	0.174996063894591	0.81626547609358	1.60088458096674	0.39192698487789	0.197456028222157	0.115466533800457	1.24774318385321	2.42259644854908	0.605136399118964	0.280999904118365	0.150619481529932	1.94216014592261	3.5554308775112	1.27470355355688	0.565028922761362	0.277384210296307	2.35323183209443	3.61632210730899	1.32949921240347	0.658614035330493	0.364346791348645
8820	U	green	s5-rest3	167	2.53916150544557	2.09788956367728	0.79156425903459	0.351764334093292	0.206949467542012	2.90445359591311	2.7234903198058	1.54992028335234	1.60714993249631	1.29585547573968	2.35397412273309	2.16149040329178	0.798532585250091	0.356177975026966	0.200706565492119	2.3292081375787	1.96180938470446	0.894133014513759	0.611781979916093	0.445145371604475	0.94284778683326	1.35972907522109	0.499756866777264	0.317511685253833	0.274793703113432	0.864500467654195	1.05368953158261	0.393536432288855	0.194353871782883	0.138291312271148	1.46208687738122	1.41827652038018	0.541739334218756	0.220713190064195	0.13289597014494	2.54838013376355	2.89316652458689	1.2373853538896	0.487629201724095	0.271655345896721	2.53746670186373	3.24462977603565	1.53616173327428	0.786658852313799	0.553218098906857
8820	U	green	s6-ant3	381	2.77683834477297	2.63154637996682	0.814268320094837	0.389401402930473	0.189290245184481	2.87035389277291	3.14656112160738	1.48554337352737	2.19683632772877	1.81014642034748	2.55667812350098	2.81765637144789	0.827844261506547	0.413514403542341	0.196838046412376	2.49476608045554	2.60036864651172	0.922120288415589	0.838690984017232	0.550189937052557	1.36879210071193	2.4616531020815	0.462210217698214	0.264263272378411	0.166706710217079	0.886263110331943	1.80048089841273	0.393638955913444	0.194884054014809	0.10350203165921	1.28302119812645	2.54893597092099	0.602166367947842	0.264622446976152	0.129103562538765	1.89680328570641	3.4067365566346	1.11442990498489	0.503601999280006	0.224244907174417	2.26887101636464	3.47982813549858	1.26317343334242	0.614671561521764	0.310259252243108
[truncated: 40 more columns]
